# Supplementary material for: Maternal and Parent-of-Origin Gene–Environment Effects on the Etiology of Orofacial Clefting
Source: Genes (Basel). 2025 Feb 4;16(2):195. doi: 10.3390/genes16020195 (PMC11855025; doi:10.3390/genes16020195)
Supplement: Supplementary file 1 [file genes-16-00195-s001.zip]

Archive with 6 entries (6 files):
- __MACOSX/._SupplementaryMaterial.docx
- __MACOSX/._SupplementaryTable S4.xlsx
- __MACOSX/._SupplementaryTable S5.xlsx
- SupplementaryMaterial.pdf
- SupplementaryTable S4.xlsx
- SupplementaryTable S5.xlsx
