# Supplementary material for: Maternal and Parent-of-Origin Gene–Environment Effects on the Etiology of Orofacial Clefting
Source: Genes (Basel). 2025 Feb 4;16(2):195. doi: 10.3390/genes16020195 (PMC11855025; doi:10.3390/genes16020195)
Supplement: Supplementary file 1 [file genes-16-00195-s001.zip › SupplementaryTable S4.xlsx]

## Sheet: SupplementaryTable4
Query	RS ID	Position	R2	D'	Gene Symbol	Gencode ID	Tissue	Non-effect Allele Freq	Effect Allele Freq	Effect Size	P-value
rs12729671	rs201834033	chr1:69698332	0.217383	0.989976	LRRC7	ENSG00000033122.18	Heart - Atrial Appendage	-=0.589	T=0.411	-0.535977	1.5446e-28
rs12729671	rs1040735	chr1:69698581	0.217383	0.989976	LRRC7	ENSG00000033122.18	Heart - Atrial Appendage	T=0.589	G=0.411	-0.535977	1.5446e-28
rs12729671	rs57628955	chr1:69698806	0.217383	0.989976	LRRC7	ENSG00000033122.18	Heart - Atrial Appendage	T=0.589	A=0.411	-0.535977	1.5446e-28
rs12729671	rs59925087	chr1:69698827	0.217383	0.989976	LRRC7	ENSG00000033122.18	Heart - Atrial Appendage	G=0.589	A=0.411	-0.535977	1.5446e-28
rs12729671	rs59232740	chr1:69699003	0.217383	0.989976	LRRC7	ENSG00000033122.18	Heart - Atrial Appendage	A=0.589	C=0.411	-0.535977	1.5446e-28
rs12729671	rs1740902	chr1:69699832	0.217383	0.989976	LRRC7	ENSG00000033122.18	Heart - Atrial Appendage	G=0.589	C=0.411	-0.535977	1.5446e-28
rs12729671	rs1340758	chr1:69692271	0.11802	1	LRRC7	ENSG00000033122.18	Thyroid	T=0.73	G=0.27	0.378742	6.85747e-22
rs12729671	rs78518049	chr1:69694690	0.119212	1	LRRC7	ENSG00000033122.18	Thyroid	C=0.728	A=0.272	0.37222	1.70411e-21
rs12729671	rs60968692	chr1:69697913	0.118615	1	LRRC7	ENSG00000033122.18	Thyroid	C=0.729	A=0.271	0.37222	1.70411e-21
rs12729671	rs52797152	chr1:69702329	0.118615	1	LRRC7	ENSG00000033122.18	Thyroid	G=0.729	C=0.271	0.368129	4.22271e-21
rs12729671	rs1884580	chr1:69692864	0.119212	1	LRRC7	ENSG00000033122.18	Thyroid	A=0.728	G=0.272	0.365443	8.27409e-21
rs12729671	rs79160986	chr1:69693322	0.115045	0.984835	LRRC7	ENSG00000033122.18	Thyroid	T=0.729	G=0.271	0.365443	8.27409e-21
rs12729671	rs78258921	chr1:69693323	0.115045	0.984835	LRRC7	ENSG00000033122.18	Thyroid	G=0.729	A=0.271	0.365443	8.27409e-21
rs12729671	rs78162735	chr1:69696142	0.118615	1	LRRC7	ENSG00000033122.18	Thyroid	A=0.729	T=0.271	0.365443	8.27409e-21
rs12729671	rs79732354	chr1:69696251	0.118615	1	LRRC7	ENSG00000033122.18	Thyroid	A=0.729	G=0.271	0.365443	8.27409e-21
rs12729671	rs17574050	chr1:69685440	0.297656	1	LRRC7	ENSG00000033122.18	Colon - Sigmoid	A=0.483	G=0.517	-0.39843	1.45462e-15
rs12729671	rs2764525	chr1:69666224	0.184488	1	LRRC7	ENSG00000033122.18	Thyroid	G=0.367	A=0.633	0.290617	2.35921e-14
rs12729671	rs1264398	chr1:69666252	0.184488	1	LRRC7	ENSG00000033122.18	Thyroid	G=0.367	T=0.633	0.290617	2.35921e-14
rs12729671	rs2764523	chr1:69666338	0.184488	1	LRRC7	ENSG00000033122.18	Thyroid	G=0.367	A=0.633	0.290617	2.35921e-14
rs12729671	rs1796968	chr1:69667430	0.184488	1	LRRC7	ENSG00000033122.18	Thyroid	G=0.367	T=0.633	0.290617	2.35921e-14
rs12729671	rs59996121	chr1:69683673	0.121617	1	LRRC7	ENSG00000033122.18	Colon - Sigmoid	A=0.724	G=0.276	-0.391013	2.29286e-13
rs12729671	rs12759517	chr1:69675755	0.116533	1	LRRC7	ENSG00000033122.18	Muscle - Skeletal	G=0.964	T=0.036	0.565856	6.04946e-13
rs12729671	rs201834033	chr1:69698332	0.217383	0.989976	LRRC7	ENSG00000033122.18	Thyroid	-=0.589	T=0.411	0.254488	1.05576e-12
rs12729671	rs1040735	chr1:69698581	0.217383	0.989976	LRRC7	ENSG00000033122.18	Thyroid	T=0.589	G=0.411	0.254488	1.05576e-12
rs12729671	rs57628955	chr1:69698806	0.217383	0.989976	LRRC7	ENSG00000033122.18	Thyroid	T=0.589	A=0.411	0.254488	1.05576e-12
rs12729671	rs59925087	chr1:69698827	0.217383	0.989976	LRRC7	ENSG00000033122.18	Thyroid	G=0.589	A=0.411	0.254488	1.05576e-12
rs12729671	rs59232740	chr1:69699003	0.217383	0.989976	LRRC7	ENSG00000033122.18	Thyroid	A=0.589	C=0.411	0.254488	1.05576e-12
rs12729671	rs1740902	chr1:69699832	0.217383	0.989976	LRRC7	ENSG00000033122.18	Thyroid	G=0.589	C=0.411	0.254488	1.05576e-12
rs12729671	rs17481858	chr1:69664254	0.137268	1	LRRC7	ENSG00000033122.18	Colon - Sigmoid	T=0.301	G=0.699	-0.404548	4.54594e-12
rs12729671	rs11209512	chr1:69664826	0.137268	1	LRRC7	ENSG00000033122.18	Colon - Sigmoid	G=0.301	A=0.699	-0.404548	4.54594e-12
rs12729671	rs2764524	chr1:69666332	0.137268	1	LRRC7	ENSG00000033122.18	Colon - Sigmoid	G=0.301	A=0.699	-0.404548	4.54594e-12
rs12729671	rs2749725	chr1:69666760	0.137268	1	LRRC7	ENSG00000033122.18	Colon - Sigmoid	T=0.301	G=0.699	-0.404548	4.54594e-12
rs12729671	rs1264388	chr1:69668466	0.137268	1	LRRC7	ENSG00000033122.18	Colon - Sigmoid	A=0.301	G=0.699	-0.404548	4.54594e-12
rs12729671	rs1740889	chr1:69668847	0.137268	1	LRRC7	ENSG00000033122.18	Colon - Sigmoid	A=0.301	G=0.699	-0.404548	4.54594e-12
rs12729671	rs11485649	chr1:69669478	0.137268	1	LRRC7	ENSG00000033122.18	Colon - Sigmoid	A=0.301	T=0.699	-0.404548	4.54594e-12
rs12729671	rs1740891	chr1:69669789	0.137268	1	LRRC7	ENSG00000033122.18	Colon - Sigmoid	G=0.301	T=0.699	-0.404548	4.54594e-12
rs12729671	rs17481858	chr1:69664254	0.137268	1	LRRC7	ENSG00000033122.18	Thyroid	T=0.301	G=0.699	0.267748	5.31669e-12
rs12729671	rs11209512	chr1:69664826	0.137268	1	LRRC7	ENSG00000033122.18	Thyroid	G=0.301	A=0.699	0.267748	5.31669e-12
rs12729671	rs2764524	chr1:69666332	0.137268	1	LRRC7	ENSG00000033122.18	Thyroid	G=0.301	A=0.699	0.267748	5.31669e-12
rs12729671	rs1264388	chr1:69668466	0.137268	1	LRRC7	ENSG00000033122.18	Thyroid	A=0.301	G=0.699	0.267748	5.31669e-12
rs12729671	rs11485649	chr1:69669478	0.137268	1	LRRC7	ENSG00000033122.18	Thyroid	A=0.301	T=0.699	0.267748	5.31669e-12
rs12729671	rs1740891	chr1:69669789	0.137268	1	LRRC7	ENSG00000033122.18	Thyroid	G=0.301	T=0.699	0.267748	5.31669e-12
rs12729671	rs52797152	chr1:69702329	0.118615	1	LRRC7	ENSG00000033122.18	Heart - Atrial Appendage	G=0.729	C=0.271	-0.399564	8.25561e-12
rs12729671	rs2749725	chr1:69666760	0.137268	1	LRRC7	ENSG00000033122.18	Thyroid	T=0.301	G=0.699	0.265237	8.28763e-12
rs12729671	rs1740889	chr1:69668847	0.137268	1	LRRC7	ENSG00000033122.18	Thyroid	A=0.301	G=0.699	0.265237	8.28763e-12
rs12729671	rs227106	chr1:69680805	0.139876	1	LRRC7	ENSG00000033122.18	Colon - Sigmoid	C=0.305	T=0.695	-0.394651	8.38366e-12
rs12729671	rs11209519	chr1:69684771	0.139221	1	LRRC7	ENSG00000033122.18	Thyroid	G=0.304	T=0.696	0.26449	1.08475e-11
rs12729671	rs1884580	chr1:69692864	0.119212	1	LRRC7	ENSG00000033122.18	Heart - Atrial Appendage	A=0.728	G=0.272	-0.394632	1.32372e-11
rs12729671	rs79160986	chr1:69693322	0.115045	0.984835	LRRC7	ENSG00000033122.18	Heart - Atrial Appendage	T=0.729	G=0.271	-0.394632	1.32372e-11
rs12729671	rs78258921	chr1:69693323	0.115045	0.984835	LRRC7	ENSG00000033122.18	Heart - Atrial Appendage	G=0.729	A=0.271	-0.394632	1.32372e-11
rs12729671	rs78162735	chr1:69696142	0.118615	1	LRRC7	ENSG00000033122.18	Heart - Atrial Appendage	A=0.729	T=0.271	-0.394632	1.32372e-11
rs12729671	rs79732354	chr1:69696251	0.118615	1	LRRC7	ENSG00000033122.18	Heart - Atrial Appendage	A=0.729	G=0.271	-0.394632	1.32372e-11
rs12729671	rs227103	chr1:69675865	0.139221	1	LRRC7	ENSG00000033122.18	Colon - Sigmoid	G=0.304	A=0.696	-0.393696	1.49588e-11
rs12729671	rs11209519	chr1:69684771	0.139221	1	LRRC7	ENSG00000033122.18	Colon - Sigmoid	G=0.304	T=0.696	-0.393696	1.49588e-11
rs12729671	rs227103	chr1:69675865	0.139221	1	LRRC7	ENSG00000033122.18	Thyroid	G=0.304	A=0.696	0.262036	1.6698e-11
rs12729671	rs227106	chr1:69680805	0.139876	1	LRRC7	ENSG00000033122.18	Thyroid	C=0.305	T=0.695	0.259037	2.4553e-11
rs12729671	rs1264396	chr1:69665854	0.135331	1	LRRC7	ENSG00000033122.18	Colon - Sigmoid	A=0.298	G=0.702	-0.388329	3.63239e-11
rs12729671	rs78518049	chr1:69694690	0.119212	1	LRRC7	ENSG00000033122.18	Heart - Atrial Appendage	C=0.728	A=0.272	-0.383906	7.18564e-11
rs12729671	rs60968692	chr1:69697913	0.118615	1	LRRC7	ENSG00000033122.18	Heart - Atrial Appendage	C=0.729	A=0.271	-0.383906	7.18564e-11
rs12729671	rs1417437	chr1:69688758	0.137917	1	LRRC7	ENSG00000033122.18	Thyroid	T=0.302	C=0.698	0.25413	8.94646e-11
rs12729671	rs1264396	chr1:69665854	0.135331	1	LRRC7	ENSG00000033122.18	Thyroid	A=0.298	G=0.702	0.25391	9.05187e-11
rs12729671	rs1417437	chr1:69688758	0.137917	1	LRRC7	ENSG00000033122.18	Colon - Sigmoid	T=0.302	C=0.698	-0.376673	1.17853e-10
rs12729671	rs1340758	chr1:69692271	0.11802	1	LRRC7	ENSG00000033122.18	Heart - Atrial Appendage	T=0.73	G=0.27	-0.379619	2.91966e-10
rs12729671	rs59996121	chr1:69683673	0.121617	1	LRRC7	ENSG00000033122.18	Nerve - Tibial	A=0.724	G=0.276	0.16894	9.19816e-10
rs12729671	rs6424591	chr1:69665001	0.623346	0.984579	LRRC7	ENSG00000033122.18	Muscle - Skeletal	G=0.83	A=0.17	0.268646	1.20158e-09
rs12729671	rs2764525	chr1:69666224	0.184488	1	LRRC7	ENSG00000033122.18	Colon - Sigmoid	G=0.367	A=0.633	-0.35852	1.27565e-09
rs12729671	rs1264398	chr1:69666252	0.184488	1	LRRC7	ENSG00000033122.18	Colon - Sigmoid	G=0.367	T=0.633	-0.35852	1.27565e-09
rs12729671	rs2764523	chr1:69666338	0.184488	1	LRRC7	ENSG00000033122.18	Colon - Sigmoid	G=0.367	A=0.633	-0.35852	1.27565e-09
rs12729671	rs1796968	chr1:69667430	0.184488	1	LRRC7	ENSG00000033122.18	Colon - Sigmoid	G=0.367	T=0.633	-0.35852	1.27565e-09
rs12729671	rs60296344	chr1:69671928	0.983819	0.994567	LRRC7	ENSG00000033122.18	Muscle - Skeletal	A=0.757	G=0.243	0.223798	7.6908e-09
rs12729671	rs17397128	chr1:69682599	1	1	LRRC7	ENSG00000033122.18	Muscle - Skeletal	C=0.758	T=0.242	0.216961	1.48858e-08
rs12729671	.	chr1:69669996	0.10316	1	LRRC7	ENSG00000033122.18	Muscle - Skeletal	TTTC=0.968	-=0.032	0.564351	2.00911e-08
rs12729671	rs12031666	chr1:69687737	0.643025	1	LRRC7	ENSG00000033122.18	Muscle - Skeletal	T=0.83	C=0.17	0.238242	2.34659e-08
rs12729671	rs1340759	chr1:69688544	0.643025	1	LRRC7	ENSG00000033122.18	Muscle - Skeletal	T=0.83	G=0.17	0.238242	2.34659e-08
rs12729671	rs17325299	chr1:69688797	0.643025	1	LRRC7	ENSG00000033122.18	Muscle - Skeletal	C=0.83	T=0.17	0.238242	2.34659e-08
rs12729671	rs17325320	chr1:69689014	0.643025	1	LRRC7	ENSG00000033122.18	Muscle - Skeletal	A=0.83	G=0.17	0.238242	2.34659e-08
rs12729671	rs34425738	chr1:69689185	0.643025	1	LRRC7	ENSG00000033122.18	Muscle - Skeletal	T=0.83	C=0.17	0.238242	2.34659e-08
rs12729671	rs12029074	chr1:69689232	0.643025	1	LRRC7	ENSG00000033122.18	Muscle - Skeletal	G=0.83	A=0.17	0.238242	2.34659e-08
rs12729671	rs7548834	chr1:69689296	0.643025	1	LRRC7	ENSG00000033122.18	Muscle - Skeletal	C=0.83	T=0.17	0.238242	2.34659e-08
rs12729671	rs60725936	chr1:69689326	0.643025	1	LRRC7	ENSG00000033122.18	Muscle - Skeletal	G=0.83	C=0.17	0.238242	2.34659e-08
rs12729671	rs7553630	chr1:69689643	0.643025	1	LRRC7	ENSG00000033122.18	Muscle - Skeletal	A=0.83	G=0.17	0.238242	2.34659e-08
rs12729671	rs6672341	chr1:69664459	0.973099	0.989134	LRRC7	ENSG00000033122.18	Muscle - Skeletal	G=0.757	A=0.243	0.216056	2.34699e-08
rs12729671	.	chr1:69687713	0.643025	1	LRRC7	ENSG00000033122.18	Muscle - Skeletal	T=0.83	-=0.17	0.233665	2.95016e-08
rs12729671	rs12121402	chr1:69674077	0.994581	1	LRRC7	ENSG00000033122.18	Muscle - Skeletal	A=0.759	G=0.241	0.213333	3.76267e-08
rs12729671	rs11209518	chr1:69679830	0.994581	1	LRRC7	ENSG00000033122.18	Muscle - Skeletal	A=0.759	G=0.241	0.213333	3.76267e-08
rs12729671	rs7528414	chr1:69685603	0.989178	0.994574	LRRC7	ENSG00000033122.18	Muscle - Skeletal	A=0.758	C=0.242	0.213333	3.76267e-08
rs12729671	rs4650306	chr1:69680875	0.989178	0.994574	LRRC7	ENSG00000033122.18	Muscle - Skeletal	A=0.758	G=0.242	0.212966	3.93656e-08
rs12729671	rs6680513	chr1:69686431	0.994581	1	LRRC7	ENSG00000033122.18	Muscle - Skeletal	T=0.759	C=0.241	0.212966	3.93656e-08
rs12729671	rs59328490	chr1:69672782	0.989178	0.994574	LRRC7	ENSG00000033122.18	Muscle - Skeletal	A=0.758	G=0.242	0.211996	4.65639e-08
rs12729671	rs61782255	chr1:69666289	0.978414	0.989148	LRRC7	ENSG00000033122.18	Muscle - Skeletal	A=0.758	G=0.242	0.20906	4.68288e-08
rs12729671	rs72673029	chr1:69666351	0.978414	0.989148	LRRC7	ENSG00000033122.18	Muscle - Skeletal	T=0.758	C=0.242	0.20906	4.68288e-08
rs12729671	.	chr1:69683662	0.994581	1	LRRC7	ENSG00000033122.18	Muscle - Skeletal	A=0.759	-=0.241	0.211235	4.70467e-08
rs12729671	rs1660798325	chr1:69683882	0.994581	1	LRRC7	ENSG00000033122.18	Muscle - Skeletal	-=0.759	G=0.241	0.211048	5.0486e-08
rs12729671	rs58288828	chr1:69677880	0.994581	1	LRRC7	ENSG00000033122.18	Muscle - Skeletal	C=0.759	G=0.241	0.210908	5.13591e-08
rs12729671	rs11209517	chr1:69679610	0.994581	1	LRRC7	ENSG00000033122.18	Muscle - Skeletal	G=0.759	T=0.241	0.210908	5.13591e-08
rs12729671	rs77545824	chr1:69682756	0.962287	0.989013	LRRC7	ENSG00000033122.18	Muscle - Skeletal	-=0.761	AATTTCATTATGGCAGCATGA=0.239	0.210908	5.13591e-08
rs12729671	rs58777221	chr1:69682865	0.994581	1	LRRC7	ENSG00000033122.18	Muscle - Skeletal	T=0.759	C=0.241	0.210908	5.13591e-08
rs12729671	rs57100256	chr1:69683076	0.994581	1	LRRC7	ENSG00000033122.18	Muscle - Skeletal	G=0.759	T=0.241	0.210908	5.13591e-08
rs12729671	rs11209514	chr1:69675375	0.989178	0.994574	LRRC7	ENSG00000033122.18	Muscle - Skeletal	G=0.758	A=0.242	0.21052	5.37883e-08
rs12729671	rs11209516	chr1:69676633	0.994581	1	LRRC7	ENSG00000033122.18	Muscle - Skeletal	G=0.759	A=0.241	0.21052	5.37883e-08
rs12729671	rs74225093	chr1:69676760	0.994581	1	LRRC7	ENSG00000033122.18	Muscle - Skeletal	T=0.759	A=0.241	0.21052	5.37883e-08
rs12729671	rs199854067	chr1:69677441	0.994581	1	LRRC7	ENSG00000033122.18	Muscle - Skeletal	G=0.759	A=0.241	0.21052	5.37883e-08
rs12729671	rs34170212	chr1:69678181	0.994581	1	LRRC7	ENSG00000033122.18	Muscle - Skeletal	T=0.759	A=0.241	0.21052	5.37883e-08
rs12729671	rs17325181	chr1:69681110	0.989178	0.994574	LRRC7	ENSG00000033122.18	Muscle - Skeletal	A=0.758	G=0.242	0.21052	5.37883e-08
rs12729671	rs17397121	chr1:69681548	0.989178	0.994574	LRRC7	ENSG00000033122.18	Muscle - Skeletal	C=0.758	T=0.242	0.21052	5.37883e-08
rs12729671	rs1740892	chr1:69671429	0.978414	0.989148	LRRC7	ENSG00000033122.18	Muscle - Skeletal	T=0.758	A=0.242	0.208274	5.50743e-08
rs12729671	rs12128962	chr1:69674035	0.994581	1	LRRC7	ENSG00000033122.18	Muscle - Skeletal	C=0.759	T=0.241	0.2101	5.63335e-08
rs12729671	rs58288828	chr1:69677880	0.994581	1	LRRC7	ENSG00000033122.18	Heart - Atrial Appendage	C=0.759	G=0.241	0.297562	1.07344e-06
rs12729671	rs11209517	chr1:69679610	0.994581	1	LRRC7	ENSG00000033122.18	Heart - Atrial Appendage	G=0.759	T=0.241	0.297562	1.07344e-06
rs12729671	rs77545824	chr1:69682756	0.962287	0.989013	LRRC7	ENSG00000033122.18	Heart - Atrial Appendage	-=0.761	AATTTCATTATGGCAGCATGA=0.239	0.297562	1.07344e-06
rs12729671	rs58777221	chr1:69682865	0.994581	1	LRRC7	ENSG00000033122.18	Heart - Atrial Appendage	T=0.759	C=0.241	0.297562	1.07344e-06
rs12729671	rs57100256	chr1:69683076	0.994581	1	LRRC7	ENSG00000033122.18	Heart - Atrial Appendage	G=0.759	T=0.241	0.297562	1.07344e-06
rs12729671	rs1660798325	chr1:69683882	0.994581	1	LRRC7	ENSG00000033122.18	Heart - Atrial Appendage	-=0.759	G=0.241	0.297562	1.07344e-06
rs12729671	rs12128962	chr1:69674035	0.994581	1	LRRC7	ENSG00000033122.18	Heart - Atrial Appendage	C=0.759	T=0.241	0.295123	1.3301e-06
rs12729671	rs11209514	chr1:69675375	0.989178	0.994574	LRRC7	ENSG00000033122.18	Heart - Atrial Appendage	G=0.758	A=0.242	0.295123	1.3301e-06
rs12729671	rs11209516	chr1:69676633	0.994581	1	LRRC7	ENSG00000033122.18	Heart - Atrial Appendage	G=0.759	A=0.241	0.295123	1.3301e-06
rs12729671	rs74225093	chr1:69676760	0.994581	1	LRRC7	ENSG00000033122.18	Heart - Atrial Appendage	T=0.759	A=0.241	0.295123	1.3301e-06
rs12729671	rs199854067	chr1:69677441	0.994581	1	LRRC7	ENSG00000033122.18	Heart - Atrial Appendage	G=0.759	A=0.241	0.295123	1.3301e-06
rs12729671	rs34170212	chr1:69678181	0.994581	1	LRRC7	ENSG00000033122.18	Heart - Atrial Appendage	T=0.759	A=0.241	0.295123	1.3301e-06
rs12729671	rs17325181	chr1:69681110	0.989178	0.994574	LRRC7	ENSG00000033122.18	Heart - Atrial Appendage	A=0.758	G=0.242	0.295123	1.3301e-06
rs12729671	rs17397121	chr1:69681548	0.989178	0.994574	LRRC7	ENSG00000033122.18	Heart - Atrial Appendage	C=0.758	T=0.242	0.295123	1.3301e-06
rs12729671	.	chr1:69683662	0.994581	1	LRRC7	ENSG00000033122.18	Heart - Atrial Appendage	A=0.759	-=0.241	0.29611	1.33167e-06
rs12729671	rs12121402	chr1:69674077	0.994581	1	LRRC7	ENSG00000033122.18	Heart - Atrial Appendage	A=0.759	G=0.241	0.291649	1.76653e-06
rs12729671	rs11209518	chr1:69679830	0.994581	1	LRRC7	ENSG00000033122.18	Heart - Atrial Appendage	A=0.759	G=0.241	0.291649	1.76653e-06
rs12729671	rs7528414	chr1:69685603	0.989178	0.994574	LRRC7	ENSG00000033122.18	Heart - Atrial Appendage	A=0.758	C=0.242	0.291649	1.76653e-06
rs12729671	rs59328490	chr1:69672782	0.989178	0.994574	LRRC7	ENSG00000033122.18	Heart - Atrial Appendage	A=0.758	G=0.242	0.290912	2.01045e-06
rs12729671	rs4650306	chr1:69680875	0.989178	0.994574	LRRC7	ENSG00000033122.18	Heart - Atrial Appendage	A=0.758	G=0.242	0.289267	2.17378e-06
rs12729671	rs6680513	chr1:69686431	0.994581	1	LRRC7	ENSG00000033122.18	Heart - Atrial Appendage	T=0.759	C=0.241	0.289267	2.17378e-06
rs12729671	rs1740892	chr1:69671429	0.978414	0.989148	LRRC7	ENSG00000033122.18	Heart - Atrial Appendage	T=0.758	A=0.242	0.283107	3.23113e-06
rs12729671	rs17397128	chr1:69682599	1	1	LRRC7	ENSG00000033122.18	Heart - Atrial Appendage	C=0.758	T=0.242	0.27854	3.84491e-06
rs12729671	rs2846	chr1:69691403	0.284027	0.844475	LRRC7	ENSG00000033122.18	Muscle - Skeletal	G=0.556	A=0.444	0.155379	3.99041e-06
rs12729671	rs17574050	chr1:69685440	0.297656	1	LRRC7	ENSG00000033122.18	Colon - Transverse	A=0.483	G=0.517	-0.219783	4.18654e-06
rs12729671	rs60296344	chr1:69671928	0.983819	0.994567	LRRC7	ENSG00000033122.18	Heart - Atrial Appendage	A=0.757	G=0.243	0.275555	5.91296e-06
rs12729671	rs61782255	chr1:69666289	0.978414	0.989148	LRRC7	ENSG00000033122.18	Heart - Atrial Appendage	A=0.758	G=0.242	0.270983	6.55546e-06
rs12729671	rs72673029	chr1:69666351	0.978414	0.989148	LRRC7	ENSG00000033122.18	Heart - Atrial Appendage	T=0.758	C=0.242	0.270983	6.55546e-06
rs12729671	rs17574050	chr1:69685440	0.297656	1	LRRC7	ENSG00000033122.18	Muscle - Skeletal	A=0.483	G=0.517	0.148636	8.17999e-06
rs12729671	rs6672341	chr1:69664459	0.973099	0.989134	LRRC7	ENSG00000033122.18	Heart - Atrial Appendage	G=0.757	A=0.243	0.261418	1.32085e-05
rs12729671	rs59996121	chr1:69683673	0.121617	1	LRRC7	ENSG00000033122.18	Colon - Transverse	A=0.724	G=0.276	-0.222089	1.89112e-05
rs12729671	rs59996121	chr1:69683673	0.121617	1	LRRC7	ENSG00000033122.18	Heart - Atrial Appendage	A=0.724	G=0.276	-0.217421	4.97861e-05
rs12729671	rs2846	chr1:69691403	0.284027	0.844475	LRRC7	ENSG00000033122.18	Colon - Sigmoid	G=0.556	A=0.444	-0.211119	0.000111332
rs12729671	rs201834033	chr1:69698332	0.217383	0.989976	LRRC7	ENSG00000033122.18	Skin - Sun Exposed (Lower leg)	-=0.589	T=0.411	-0.166105	0.000141034
rs12729671	rs1040735	chr1:69698581	0.217383	0.989976	LRRC7	ENSG00000033122.18	Skin - Sun Exposed (Lower leg)	T=0.589	G=0.411	-0.166105	0.000141034
rs12729671	rs57628955	chr1:69698806	0.217383	0.989976	LRRC7	ENSG00000033122.18	Skin - Sun Exposed (Lower leg)	T=0.589	A=0.411	-0.166105	0.000141034
rs12729671	rs59925087	chr1:69698827	0.217383	0.989976	LRRC7	ENSG00000033122.18	Skin - Sun Exposed (Lower leg)	G=0.589	A=0.411	-0.166105	0.000141034
rs12729671	rs59232740	chr1:69699003	0.217383	0.989976	LRRC7	ENSG00000033122.18	Skin - Sun Exposed (Lower leg)	A=0.589	C=0.411	-0.166105	0.000141034
rs12729671	rs1740902	chr1:69699832	0.217383	0.989976	LRRC7	ENSG00000033122.18	Skin - Sun Exposed (Lower leg)	G=0.589	C=0.411	-0.166105	0.000141034
rs12729671	rs17574050	chr1:69685440	0.297656	1	LRRC7	ENSG00000033122.18	Nerve - Tibial	A=0.483	G=0.517	0.0942664	0.00029688
rs139115930	rs34338434	chr14:76138832	0.168959	0.925923	GPATCH2L	ENSG00000089916.17	Skin - Sun Exposed (Lower leg)	A=0.484	G=0.516	-0.355473	1.12673e-41
rs139115930	rs11629423	chr14:76140880	0.17336	0.92677	GPATCH2L	ENSG00000089916.17	Skin - Sun Exposed (Lower leg)	C=0.478	G=0.522	-0.350209	3.10822e-41
rs139115930	rs7144552	chr14:76138465	0.164194	0.936683	GPATCH2L	ENSG00000089916.17	Skin - Sun Exposed (Lower leg)	G=0.497	C=0.503	-0.34047	1.63646e-37
rs139115930	rs61979234	chr14:76138646	0.135435	0.930503	GPATCH2L	ENSG00000089916.17	Skin - Sun Exposed (Lower leg)	G=0.542	T=0.458	-0.316462	7.96575e-32
rs139115930	rs2543369	chr14:76140063	0.29555	0.877321	GPATCH2L	ENSG00000089916.17	Skin - Sun Exposed (Lower leg)	G=0.675	C=0.325	0.31867	5.57721e-31
rs139115930	rs58995840	chr14:76140452	0.29555	0.877321	GPATCH2L	ENSG00000089916.17	Skin - Sun Exposed (Lower leg)	G=0.675	T=0.325	0.31867	5.57721e-31
rs139115930	rs11623014	chr14:76139357	0.139922	0.603651	RP11-361H10.3	ENSG00000258454.1	Cells - Cultured fibroblasts	T=0.325	C=0.675	0.659303	5.28172e-27
rs139115930	rs11621985	chr14:76142124	0.123725	0.592241	RP11-361H10.3	ENSG00000258454.1	Cells - Cultured fibroblasts	G=0.344	T=0.656	0.657285	1.89303e-26
rs139115930	rs72727835	chr14:76138660	0.0173468	0.148336	GPATCH2L	ENSG00000089916.17	Skin - Sun Exposed (Lower leg)	G=0.873	C=0.127	0.414587	2.0269e-26
rs139115930	rs2111777	chr14:76127085	0.577507	1	GPATCH2L	ENSG00000089916.17	Skin - Sun Exposed (Lower leg)	A=0.757	G=0.243	0.335487	2.52786e-26
rs139115930	rs1107196	chr14:76139905	0.0182737	0.153626	GPATCH2L	ENSG00000089916.17	Skin - Sun Exposed (Lower leg)	T=0.875	C=0.125	0.413475	5.01239e-26
rs139115930	rs11623014	chr14:76139357	0.139922	0.603651	ESRRB	ENSG00000119715.14	Esophagus - Muscularis	T=0.325	C=0.675	0.555632	8.24593e-26
rs139115930	rs11621985	chr14:76142124	0.123725	0.592241	ESRRB	ENSG00000119715.14	Esophagus - Muscularis	G=0.344	T=0.656	0.549579	2.00576e-25
rs139115930	rs7150419	chr14:76130364	0.152704	1	GPATCH2L	ENSG00000089916.17	Skin - Sun Exposed (Lower leg)	T=0.548	C=0.452	-0.285617	4.11072e-25
rs139115930	rs11629305	chr14:76137410	0.151483	1	GPATCH2L	ENSG00000089916.17	Skin - Sun Exposed (Lower leg)	T=0.55	G=0.45	-0.283594	5.45398e-25
rs139115930	rs11629423	chr14:76140880	0.17336	0.92677	GPATCH2L	ENSG00000089916.17	Skin - Not Sun Exposed (Suprapubic)	C=0.478	G=0.522	-0.300527	1.33521e-24
rs139115930	rs34338434	chr14:76138832	0.168959	0.925923	GPATCH2L	ENSG00000089916.17	Skin - Not Sun Exposed (Suprapubic)	A=0.484	G=0.516	-0.298635	5.74735e-24
rs139115930	rs11159176	chr14:76128824	0.163453	1	GPATCH2L	ENSG00000089916.17	Skin - Sun Exposed (Lower leg)	A=0.531	G=0.469	-0.276129	6.59638e-24
rs139115930	rs2543367	chr14:76136349	0.157679	1	GPATCH2L	ENSG00000089916.17	Skin - Sun Exposed (Lower leg)	A=0.46	G=0.54	0.266826	3.97227e-23
rs139115930	rs58192397	chr14:76127347	0.163453	1	GPATCH2L	ENSG00000089916.17	Skin - Sun Exposed (Lower leg)	C=0.469	T=0.531	0.263995	4.14539e-23
rs139115930	rs57801749	chr14:76133615	0.150876	1	GPATCH2L	ENSG00000089916.17	Skin - Sun Exposed (Lower leg)	G=0.551	T=0.449	-0.273998	4.58053e-23
rs139115930	rs11629423	chr14:76140880	0.17336	0.92677	GPATCH2L	ENSG00000089916.17	Adipose - Subcutaneous	C=0.478	G=0.522	-0.242137	1.64773e-22
rs139115930	rs61294469	chr14:76121502	0.159582	1	GPATCH2L	ENSG00000089916.17	Skin - Sun Exposed (Lower leg)	G=0.537	A=0.463	-0.264696	3.05386e-22
rs139115930	rs12587923	chr14:76124235	0.160221	1	GPATCH2L	ENSG00000089916.17	Skin - Sun Exposed (Lower leg)	G=0.536	A=0.464	-0.264696	3.05386e-22
rs139115930	rs12588719	chr14:76119937	0.160863	1	GPATCH2L	ENSG00000089916.17	Skin - Sun Exposed (Lower leg)	G=0.535	C=0.465	-0.26455	4.03629e-22
rs139115930	rs1107196	chr14:76139905	0.0182737	0.153626	GPATCH2L	ENSG00000089916.17	Skin - Not Sun Exposed (Suprapubic)	T=0.875	C=0.125	0.408616	4.10934e-22
rs139115930	rs59718905	chr14:76122143	0.162153	1	GPATCH2L	ENSG00000089916.17	Skin - Sun Exposed (Lower leg)	T=0.533	C=0.467	-0.259852	5.18749e-22
rs139115930	rs11623014	chr14:76139357	0.139922	0.603651	ESRRB	ENSG00000119715.14	Nerve - Tibial	T=0.325	C=0.675	0.534001	5.50678e-22
rs139115930	rs72727835	chr14:76138660	0.0173468	0.148336	GPATCH2L	ENSG00000089916.17	Skin - Not Sun Exposed (Suprapubic)	G=0.873	C=0.127	0.405158	7.83935e-22
rs139115930	rs7144552	chr14:76138465	0.164194	0.936683	GPATCH2L	ENSG00000089916.17	Skin - Not Sun Exposed (Suprapubic)	G=0.497	C=0.503	-0.287618	1.00093e-21
rs139115930	rs8019517	chr14:76118774	0.161507	1	GPATCH2L	ENSG00000089916.17	Skin - Sun Exposed (Lower leg)	T=0.534	C=0.466	-0.259903	1.71221e-21
rs139115930	rs34338434	chr14:76138832	0.168959	0.925923	GPATCH2L	ENSG00000089916.17	Adipose - Subcutaneous	A=0.484	G=0.516	-0.237073	3.21241e-21
rs139115930	rs11621985	chr14:76142124	0.123725	0.592241	ESRRB	ENSG00000119715.14	Artery - Aorta	G=0.344	T=0.656	0.617789	5.82146e-21
rs139115930	rs1107196	chr14:76139905	0.0182737	0.153626	GPATCH2L	ENSG00000089916.17	Nerve - Tibial	T=0.875	C=0.125	0.355502	5.73575e-20
rs139115930	rs11629423	chr14:76140880	0.17336	0.92677	ESRRB	ENSG00000119715.14	Esophagus - Muscularis	C=0.478	G=0.522	0.504946	7.47134e-20
rs139115930	rs2543369	chr14:76140063	0.29555	0.877321	GPATCH2L	ENSG00000089916.17	Skin - Not Sun Exposed (Suprapubic)	G=0.675	C=0.325	0.27129	1.10274e-19
rs139115930	rs58995840	chr14:76140452	0.29555	0.877321	GPATCH2L	ENSG00000089916.17	Skin - Not Sun Exposed (Suprapubic)	G=0.675	T=0.325	0.27129	1.10274e-19
rs139115930	rs72727835	chr14:76138660	0.0173468	0.148336	GPATCH2L	ENSG00000089916.17	Nerve - Tibial	G=0.873	C=0.127	0.350572	1.7118e-19
rs139115930	rs963221	chr14:76139455	0.380805	0.621745	GPATCH2L	ENSG00000089916.17	Cells - EBV-transformed lymphocytes	G=0.842	A=0.158	-0.711835	1.7286e-19
rs139115930	rs2591079	chr14:76140203	0.386693	0.628872	GPATCH2L	ENSG00000089916.17	Cells - EBV-transformed lymphocytes	G=0.841	A=0.159	-0.711835	1.7286e-19
rs139115930	rs58143738	chr14:76140800	0.386693	0.628872	GPATCH2L	ENSG00000089916.17	Cells - EBV-transformed lymphocytes	A=0.841	G=0.159	-0.711835	1.7286e-19
rs139115930	rs2591081	chr14:76140979	0.386693	0.628872	GPATCH2L	ENSG00000089916.17	Cells - EBV-transformed lymphocytes	C=0.841	T=0.159	-0.711835	1.7286e-19
rs139115930	rs2543372	chr14:76141820	0.386693	0.628872	GPATCH2L	ENSG00000089916.17	Cells - EBV-transformed lymphocytes	G=0.841	A=0.159	-0.711835	1.7286e-19
rs139115930	rs2591082	chr14:76141897	0.386693	0.628872	GPATCH2L	ENSG00000089916.17	Cells - EBV-transformed lymphocytes	C=0.841	T=0.159	-0.711835	1.7286e-19
rs139115930	rs2543373	chr14:76142126	0.386693	0.628872	GPATCH2L	ENSG00000089916.17	Cells - EBV-transformed lymphocytes	G=0.841	A=0.159	-0.711835	1.7286e-19
rs139115930	rs7144552	chr14:76138465	0.164194	0.936683	GPATCH2L	ENSG00000089916.17	Adipose - Subcutaneous	G=0.497	C=0.503	-0.225006	2.37773e-19
rs139115930	rs61979234	chr14:76138646	0.135435	0.930503	GPATCH2L	ENSG00000089916.17	Skin - Not Sun Exposed (Suprapubic)	G=0.542	T=0.458	-0.274028	2.9794e-19
rs139115930	rs2591076	chr14:76135821	0.398235	0.675758	GPATCH2L	ENSG00000089916.17	Cells - EBV-transformed lymphocytes	G=0.825	A=0.175	-0.697012	3.83035e-19
rs139115930	.	chr14:76136603	0.398235	0.675758	GPATCH2L	ENSG00000089916.17	Cells - EBV-transformed lymphocytes	A=0.825	-=0.175	-0.697012	3.83035e-19
rs139115930	rs57954498	chr14:76137686	0.39505	0.675367	GPATCH2L	ENSG00000089916.17	Cells - EBV-transformed lymphocytes	G=0.824	A=0.176	-0.697012	3.83035e-19
rs139115930	rs2591077	chr14:76138085	0.377544	0.653433	GPATCH2L	ENSG00000089916.17	Cells - EBV-transformed lymphocytes	T=0.827	C=0.173	-0.697012	3.83035e-19
rs139115930	rs11621985	chr14:76142124	0.123725	0.592241	ESRRB	ENSG00000119715.14	Nerve - Tibial	G=0.344	T=0.656	0.492053	5.27927e-19
rs139115930	rs2543368	chr14:76138640	0.386693	0.628872	GPATCH2L	ENSG00000089916.17	Cells - EBV-transformed lymphocytes	A=0.841	G=0.159	-0.700462	6.67634e-19
rs139115930	rs1197092548	chr14:76138385	0.402025	0.643599	GPATCH2L	ENSG00000089916.17	Cells - EBV-transformed lymphocytes	A=0.84	-=0.16	-0.704194	8.92153e-19
rs139115930	rs59572675	chr14:76132385	0.39505	0.675367	GPATCH2L	ENSG00000089916.17	Cells - EBV-transformed lymphocytes	C=0.176	T=0.824	0.693272	9.8662e-19
rs139115930	rs34338434	chr14:76138832	0.168959	0.925923	ESRRB	ENSG00000119715.14	Artery - Aorta	A=0.484	G=0.516	0.586292	1.76135e-18
rs139115930	rs11623014	chr14:76139357	0.139922	0.603651	ESRRB	ENSG00000119715.14	Artery - Aorta	T=0.325	C=0.675	0.589423	1.80743e-18
rs139115930	rs11629305	chr14:76137410	0.151483	1	GPATCH2L	ENSG00000089916.17	Skin - Not Sun Exposed (Suprapubic)	T=0.55	G=0.45	-0.264178	2.28474e-18
rs139115930	rs11629423	chr14:76140880	0.17336	0.92677	ESRRB	ENSG00000119715.14	Artery - Aorta	C=0.478	G=0.522	0.582575	3.14754e-18
rs139115930	rs60302577	chr14:76125596	0.0113139	1	GPATCH2L	ENSG00000089916.17	Skin - Sun Exposed (Lower leg)	G=0.942	A=0.058	0.459981	3.30943e-18
rs139115930	rs7150419	chr14:76130364	0.152704	1	GPATCH2L	ENSG00000089916.17	Skin - Not Sun Exposed (Suprapubic)	T=0.548	C=0.452	-0.26224	5.49332e-18
rs139115930	rs61537166	chr14:76127955	0.0113139	1	GPATCH2L	ENSG00000089916.17	Nerve - Tibial	C=0.942	A=0.058	0.458764	5.73667e-18
rs139115930	rs61304276	chr14:76127959	0.0113139	1	GPATCH2L	ENSG00000089916.17	Nerve - Tibial	G=0.942	T=0.058	0.458764	5.73667e-18
rs139115930	rs28433751	chr14:76125122	0.0115211	1	GPATCH2L	ENSG00000089916.17	Nerve - Tibial	G=0.941	C=0.059	0.394761	7.55937e-18
rs139115930	rs61537166	chr14:76127955	0.0113139	1	GPATCH2L	ENSG00000089916.17	Skin - Sun Exposed (Lower leg)	C=0.942	A=0.058	0.453271	7.74325e-18
rs139115930	rs61304276	chr14:76127959	0.0113139	1	GPATCH2L	ENSG00000089916.17	Skin - Sun Exposed (Lower leg)	G=0.942	T=0.058	0.453271	7.74325e-18
rs139115930	rs11621985	chr14:76142124	0.123725	0.592241	ESRRB	ENSG00000119715.14	Skin - Sun Exposed (Lower leg)	G=0.344	T=0.656	0.411675	8.39941e-18
rs139115930	rs60302577	chr14:76125596	0.0113139	1	GPATCH2L	ENSG00000089916.17	Nerve - Tibial	G=0.942	A=0.058	0.454287	8.6274e-18
rs139115930	rs75591847	chr14:76118246	0.0100797	1	GPATCH2L	ENSG00000089916.17	Nerve - Tibial	G=0.948	C=0.052	0.477416	9.64204e-18
rs139115930	rs34338434	chr14:76138832	0.168959	0.925923	ESRRB	ENSG00000119715.14	Esophagus - Muscularis	A=0.484	G=0.516	0.481654	1.02294e-17
rs139115930	rs2254581	chr14:76130361	0.401456	0.676148	GPATCH2L	ENSG00000089916.17	Cells - EBV-transformed lymphocytes	G=0.826	C=0.174	-0.675834	1.2165e-17
rs139115930	rs112367700	chr14:76119854	0.0115211	1	GPATCH2L	ENSG00000089916.17	Nerve - Tibial	A=0.941	T=0.059	0.456709	1.43122e-17
rs139115930	rs73304555	chr14:76123247	0.0113139	1	GPATCH2L	ENSG00000089916.17	Nerve - Tibial	C=0.942	T=0.058	0.456709	1.43122e-17
rs139115930	rs11621985	chr14:76142124	0.123725	0.592241	RP11-361H10.3	ENSG00000258454.1	Adipose - Visceral (Omentum)	G=0.344	T=0.656	0.489177	1.95054e-17
rs139115930	rs112367700	chr14:76119854	0.0115211	1	GPATCH2L	ENSG00000089916.17	Skin - Sun Exposed (Lower leg)	A=0.941	T=0.059	0.454391	2.25239e-17
rs139115930	rs73304555	chr14:76123247	0.0113139	1	GPATCH2L	ENSG00000089916.17	Skin - Sun Exposed (Lower leg)	C=0.942	T=0.058	0.454391	2.25239e-17
rs139115930	rs57801749	chr14:76133615	0.150876	1	GPATCH2L	ENSG00000089916.17	Skin - Not Sun Exposed (Suprapubic)	G=0.551	T=0.449	-0.25625	3.2712e-17
rs139115930	rs61396363	chr14:76121191	0.631011	1	GPATCH2L	ENSG00000089916.17	Skin - Sun Exposed (Lower leg)	T=0.227	G=0.773	-0.272238	4.60991e-17
rs139115930	rs11623014	chr14:76139357	0.139922	0.603651	ESRRB	ENSG00000119715.14	Skin - Sun Exposed (Lower leg)	T=0.325	C=0.675	0.402391	6.45518e-17
rs139115930	rs61979234	chr14:76138646	0.135435	0.930503	ESRRB	ENSG00000119715.14	Esophagus - Muscularis	G=0.542	T=0.458	0.477978	7.62154e-17
rs139115930	rs11159176	chr14:76128824	0.163453	1	ESRRB	ENSG00000119715.14	Esophagus - Muscularis	A=0.531	G=0.469	0.481061	9.41193e-17
rs139115930	rs11621985	chr14:76142124	0.123725	0.592241	ESRRB	ENSG00000119715.14	Lung	G=0.344	T=0.656	0.475206	1.06022e-16
rs139115930	rs11629423	chr14:76140880	0.17336	0.92677	RP11-361H10.3	ENSG00000258454.1	Cells - Cultured fibroblasts	C=0.478	G=0.522	0.528788	1.11313e-16
rs139115930	rs11629423	chr14:76140880	0.17336	0.92677	GPATCH2L	ENSG00000089916.17	Thyroid	C=0.478	G=0.522	-0.196563	1.20602e-16
rs139115930	rs2543365	chr14:76130426	0.401456	0.676148	GPATCH2L	ENSG00000089916.17	Cells - EBV-transformed lymphocytes	C=0.826	G=0.174	-0.653947	1.33904e-16
rs139115930	rs11623014	chr14:76139357	0.139922	0.603651	RP11-361H10.3	ENSG00000258454.1	Esophagus - Muscularis	T=0.325	C=0.675	0.467775	1.34895e-16
rs139115930	.	chr14:76131399	0.39505	0.675367	GPATCH2L	ENSG00000089916.17	Cells - EBV-transformed lymphocytes	G=0.176	-=0.824	0.656904	1.68421e-16
rs139115930	rs2543355	chr14:76120492	0.0136176	1	GPATCH2L	ENSG00000089916.17	Nerve - Tibial	T=0.069	C=0.931	-0.36094	1.75676e-16
rs139115930	rs34338434	chr14:76138832	0.168959	0.925923	RP11-361H10.3	ENSG00000258454.1	Cells - Cultured fibroblasts	A=0.484	G=0.516	0.523051	2.42076e-16
rs139115930	rs11623014	chr14:76139357	0.139922	0.603651	RP11-361H10.3	ENSG00000258454.1	Adipose - Visceral (Omentum)	T=0.325	C=0.675	0.482853	2.87542e-16
rs139115930	rs2543369	chr14:76140063	0.29555	0.877321	GPATCH2L	ENSG00000089916.17	Adipose - Subcutaneous	G=0.675	C=0.325	0.208939	3.13429e-16
rs139115930	rs58995840	chr14:76140452	0.29555	0.877321	GPATCH2L	ENSG00000089916.17	Adipose - Subcutaneous	G=0.675	T=0.325	0.208939	3.13429e-16
rs139115930	rs2543366	chr14:76133032	0.388789	0.674582	GPATCH2L	ENSG00000089916.17	Cells - EBV-transformed lymphocytes	C=0.822	T=0.178	-0.664666	3.22852e-16
rs139115930	rs2591075	chr14:76133865	0.421591	0.67847	GPATCH2L	ENSG00000089916.17	Cells - EBV-transformed lymphocytes	G=0.832	A=0.168	-0.664666	3.22852e-16
rs139115930	rs11629423	chr14:76140880	0.17336	0.92677	GPATCH2L	ENSG00000089916.17	Cells - Cultured fibroblasts	C=0.478	G=0.522	-0.201531	3.54671e-16
rs139115930	rs7144552	chr14:76138465	0.164194	0.936683	ESRRB	ENSG00000119715.14	Artery - Aorta	G=0.497	C=0.503	0.560141	3.79258e-16
rs139115930	rs7150419	chr14:76130364	0.152704	1	ESRRB	ENSG00000119715.14	Esophagus - Muscularis	T=0.548	C=0.452	0.474438	3.8666e-16
rs139115930	rs59718905	chr14:76122143	0.162153	1	ESRRB	ENSG00000119715.14	Esophagus - Muscularis	T=0.533	C=0.467	0.45553	4.28837e-16
rs139115930	rs11623014	chr14:76139357	0.139922	0.603651	RP11-361H10.3	ENSG00000258454.1	Thyroid	T=0.325	C=0.675	0.453488	4.48409e-16
rs139115930	rs2111777	chr14:76127085	0.577507	1	GPATCH2L	ENSG00000089916.17	Adipose - Subcutaneous	A=0.757	G=0.243	0.229896	6.53556e-16
rs139115930	rs11629423	chr14:76140880	0.17336	0.92677	ESRRB	ENSG00000119715.14	Skin - Sun Exposed (Lower leg)	C=0.478	G=0.522	0.394766	6.62758e-16
rs139115930	rs11623014	chr14:76139357	0.139922	0.603651	ESRRB	ENSG00000119715.14	Lung	T=0.325	C=0.675	0.468304	6.70893e-16
rs139115930	rs112617058	chr14:76119829	0.23407	1	RP11-361H10.3	ENSG00000258454.1	Cells - Cultured fibroblasts	A=0.559	G=0.441	-0.499658	8.23966e-16
rs139115930	rs34338434	chr14:76138832	0.168959	0.925923	GPATCH2L	ENSG00000089916.17	Cells - Cultured fibroblasts	A=0.484	G=0.516	-0.198682	9.5106e-16
rs139115930	rs11623014	chr14:76139357	0.139922	0.603651	RP11-361H10.3	ENSG00000258454.1	Adipose - Subcutaneous	T=0.325	C=0.675	0.444285	9.78721e-16
rs139115930	rs11629305	chr14:76137410	0.151483	1	ESRRB	ENSG00000119715.14	Esophagus - Muscularis	T=0.55	G=0.45	0.464405	1.14569e-15
rs139115930	rs61979234	chr14:76138646	0.135435	0.930503	ESRRB	ENSG00000119715.14	Artery - Aorta	G=0.542	T=0.458	0.549837	1.2194e-15
rs139115930	rs72727835	chr14:76138660	0.0173468	0.148336	GPATCH2L	ENSG00000089916.17	Adipose - Subcutaneous	G=0.873	C=0.127	0.280819	1.39627e-15
rs139115930	rs61294469	chr14:76121502	0.159582	1	ESRRB	ENSG00000119715.14	Esophagus - Muscularis	G=0.537	A=0.463	0.457655	1.51393e-15
rs139115930	rs12587923	chr14:76124235	0.160221	1	ESRRB	ENSG00000119715.14	Esophagus - Muscularis	G=0.536	A=0.464	0.457655	1.51393e-15
rs139115930	rs11621985	chr14:76142124	0.123725	0.592241	RP11-361H10.3	ENSG00000258454.1	Thyroid	G=0.344	T=0.656	0.443665	1.55164e-15
rs139115930	rs11623014	chr14:76139357	0.139922	0.603651	ESRRB	ENSG00000119715.14	Artery - Tibial	T=0.325	C=0.675	0.370091	1.57334e-15
rs139115930	rs7144552	chr14:76138465	0.164194	0.936683	ESRRB	ENSG00000119715.14	Esophagus - Muscularis	G=0.497	C=0.503	0.447199	1.88104e-15
rs139115930	rs12588719	chr14:76119937	0.160863	1	ESRRB	ENSG00000119715.14	Esophagus - Muscularis	G=0.535	C=0.465	0.454806	2.42409e-15
rs139115930	rs2543367	chr14:76136349	0.157679	1	GPATCH2L	ENSG00000089916.17	Skin - Not Sun Exposed (Suprapubic)	A=0.46	G=0.54	0.23625	2.44152e-15
rs139115930	rs7144552	chr14:76138465	0.164194	0.936683	RP11-361H10.3	ENSG00000258454.1	Cells - Cultured fibroblasts	G=0.497	C=0.503	0.503829	2.44683e-15
rs139115930	rs11623014	chr14:76139357	0.139922	0.603651	RP11-361H10.3	ENSG00000258454.1	Lung	T=0.325	C=0.675	0.453555	2.45674e-15
rs139115930	rs11621985	chr14:76142124	0.123725	0.592241	ESRRB	ENSG00000119715.14	Adipose - Subcutaneous	G=0.344	T=0.656	0.343893	2.56028e-15
rs139115930	rs112617058	chr14:76119829	0.23407	1	ESRRB	ENSG00000119715.14	Esophagus - Muscularis	A=0.559	G=0.441	-0.435218	2.66506e-15
rs139115930	rs8019517	chr14:76118774	0.161507	1	ESRRB	ENSG00000119715.14	Esophagus - Muscularis	T=0.534	C=0.466	0.451871	2.78809e-15
rs139115930	rs11624297	chr14:76119528	0.23407	1	ESRRB	ENSG00000119715.14	Esophagus - Muscularis	A=0.559	G=0.441	-0.434604	3.10073e-15
rs139115930	rs57801749	chr14:76133615	0.150876	1	ESRRB	ENSG00000119715.14	Esophagus - Muscularis	G=0.551	T=0.449	0.457905	3.32086e-15
rs139115930	rs11624297	chr14:76119528	0.23407	1	RP11-361H10.3	ENSG00000258454.1	Cells - Cultured fibroblasts	A=0.559	G=0.441	-0.486379	3.36064e-15
rs139115930	rs1107196	chr14:76139905	0.0182737	0.153626	GPATCH2L	ENSG00000089916.17	Adipose - Subcutaneous	T=0.875	C=0.125	0.278826	3.43076e-15
rs139115930	rs61979234	chr14:76138646	0.135435	0.930503	GPATCH2L	ENSG00000089916.17	Adipose - Subcutaneous	G=0.542	T=0.458	-0.20255	3.49453e-15
rs139115930	rs112617058	chr14:76119829	0.23407	1	ESRRB	ENSG00000119715.14	Nerve - Tibial	A=0.559	G=0.441	-0.437224	3.96334e-15
rs139115930	rs75591847	chr14:76118246	0.0100797	1	GPATCH2L	ENSG00000089916.17	Skin - Sun Exposed (Lower leg)	G=0.948	C=0.052	0.442045	4.08398e-15
rs139115930	rs34338434	chr14:76138832	0.168959	0.925923	GPATCH2L	ENSG00000089916.17	Thyroid	A=0.484	G=0.516	-0.187657	4.1797e-15
rs139115930	rs7144552	chr14:76138465	0.164194	0.936683	GPATCH2L	ENSG00000089916.17	Thyroid	G=0.497	C=0.503	-0.189322	4.28794e-15
rs139115930	rs11623014	chr14:76139357	0.139922	0.603651	RP11-361H10.3	ENSG00000258454.1	Artery - Tibial	T=0.325	C=0.675	0.404213	5.11976e-15
rs139115930	rs35205405	chr14:76118116	0.0292218	0.431356	GPATCH2L	ENSG00000089916.17	Skin - Sun Exposed (Lower leg)	C=0.541	G=0.459	-0.218718	5.85177e-15
rs139115930	rs11623014	chr14:76139357	0.139922	0.603651	RP11-361H10.3	ENSG00000258454.1	Spleen	T=0.325	C=0.675	0.718352	6.29867e-15
rs139115930	rs7144552	chr14:76138465	0.164194	0.936683	RP11-361H10.3	ENSG00000258454.1	Esophagus - Muscularis	G=0.497	C=0.503	0.45769	6.57035e-15
rs139115930	rs34338434	chr14:76138832	0.168959	0.925923	ESRRB	ENSG00000119715.14	Skin - Sun Exposed (Lower leg)	A=0.484	G=0.516	0.385035	7.20149e-15
rs139115930	rs1107196	chr14:76139905	0.0182737	0.153626	GPATCH2L	ENSG00000089916.17	Whole Blood	T=0.875	C=0.125	0.246155	8.05831e-15
rs139115930	rs11629423	chr14:76140880	0.17336	0.92677	GPATCH2L	ENSG00000089916.17	Esophagus - Mucosa	C=0.478	G=0.522	-0.218367	8.36673e-15
rs139115930	rs11623014	chr14:76139357	0.139922	0.603651	RP11-361H10.3	ENSG00000258454.1	Nerve - Tibial	T=0.325	C=0.675	0.428182	8.6295e-15
rs139115930	rs11621985	chr14:76142124	0.123725	0.592241	RP11-361H10.3	ENSG00000258454.1	Esophagus - Muscularis	G=0.344	T=0.656	0.437007	1.22267e-14
rs139115930	rs11629423	chr14:76140880	0.17336	0.92677	ESRRB	ENSG00000119715.14	Nerve - Tibial	C=0.478	G=0.522	0.439867	1.87611e-14
rs139115930	rs11624297	chr14:76119528	0.23407	1	ESRRB	ENSG00000119715.14	Nerve - Tibial	A=0.559	G=0.441	-0.425339	1.97787e-14
rs139115930	rs72727835	chr14:76138660	0.0173468	0.148336	GPATCH2L	ENSG00000089916.17	Whole Blood	G=0.873	C=0.127	0.241249	1.97919e-14
rs139115930	rs112367700	chr14:76119854	0.0115211	1	GPATCH2L	ENSG00000089916.17	Thyroid	A=0.941	T=0.059	0.357216	1.99055e-14
rs139115930	rs73304555	chr14:76123247	0.0113139	1	GPATCH2L	ENSG00000089916.17	Thyroid	C=0.942	T=0.058	0.357216	1.99055e-14
rs139115930	rs60302577	chr14:76125596	0.0113139	1	GPATCH2L	ENSG00000089916.17	Thyroid	G=0.942	A=0.058	0.357216	1.99055e-14
rs139115930	rs61537166	chr14:76127955	0.0113139	1	GPATCH2L	ENSG00000089916.17	Thyroid	C=0.942	A=0.058	0.357216	1.99055e-14
rs139115930	rs61304276	chr14:76127959	0.0113139	1	GPATCH2L	ENSG00000089916.17	Thyroid	G=0.942	T=0.058	0.357216	1.99055e-14
rs139115930	rs11623014	chr14:76139357	0.139922	0.603651	ESRRB	ENSG00000119715.14	Adipose - Subcutaneous	T=0.325	C=0.675	0.339062	2.17173e-14
rs139115930	rs7144552	chr14:76138465	0.164194	0.936683	ESRRB	ENSG00000119715.14	Nerve - Tibial	G=0.497	C=0.503	0.437323	2.54837e-14
rs139115930	rs58192397	chr14:76127347	0.163453	1	ESRRB	ENSG00000119715.14	Esophagus - Muscularis	C=0.469	T=0.531	-0.430478	2.98602e-14
rs139115930	rs28433751	chr14:76125122	0.0115211	1	GPATCH2L	ENSG00000089916.17	Skin - Sun Exposed (Lower leg)	G=0.941	C=0.059	0.356648	3.10863e-14
rs139115930	rs11629423	chr14:76140880	0.17336	0.92677	ESRRB	ENSG00000119715.14	Lung	C=0.478	G=0.522	0.435658	3.48319e-14
rs139115930	rs11621985	chr14:76142124	0.123725	0.592241	RP11-361H10.3	ENSG00000258454.1	Artery - Tibial	G=0.344	T=0.656	0.385049	3.79418e-14
rs139115930	rs11159176	chr14:76128824	0.163453	1	GPATCH2L	ENSG00000089916.17	Skin - Not Sun Exposed (Suprapubic)	A=0.531	G=0.469	-0.227792	3.81908e-14
rs139115930	rs7144552	chr14:76138465	0.164194	0.936683	GPATCH2L	ENSG00000089916.17	Esophagus - Mucosa	G=0.497	C=0.503	-0.212446	4.12013e-14
rs139115930	rs933621	chr14:76138415	0.366009	0.638898	GPATCH2L	ENSG00000089916.17	Cells - EBV-transformed lymphocytes	A=0.829	G=0.171	-0.579823	4.16488e-14
rs139115930	rs34338434	chr14:76138832	0.168959	0.925923	ESRRB	ENSG00000119715.14	Lung	A=0.484	G=0.516	0.436961	4.4764e-14
rs139115930	rs11623014	chr14:76139357	0.139922	0.603651	RP11-361H10.3	ENSG00000258454.1	Skin - Not Sun Exposed (Suprapubic)	T=0.325	C=0.675	0.426672	4.48322e-14
rs139115930	rs2543348	chr14:76118413	0.204639	0.942584	ESRRB	ENSG00000119715.14	Nerve - Tibial	A=0.555	G=0.445	-0.420316	4.70242e-14
rs139115930	rs11621985	chr14:76142124	0.123725	0.592241	ESRRB	ENSG00000119715.14	Artery - Tibial	G=0.344	T=0.656	0.34496	4.91763e-14
rs139115930	rs2543348	chr14:76118413	0.204639	0.942584	ESRRB	ENSG00000119715.14	Esophagus - Muscularis	A=0.555	G=0.445	-0.419937	5.00865e-14
rs139115930	rs57488975	chr14:76135613	0.219113	0.500639	GPATCH2L	ENSG00000089916.17	Cells - EBV-transformed lymphocytes	G=0.861	A=0.139	-0.656659	5.15165e-14
rs139115930	rs61979234	chr14:76138646	0.135435	0.930503	RP11-361H10.3	ENSG00000258454.1	Cells - Cultured fibroblasts	G=0.542	T=0.458	0.487549	5.49163e-14
rs139115930	rs11621985	chr14:76142124	0.123725	0.592241	RP11-361H10.3	ENSG00000258454.1	Adipose - Subcutaneous	G=0.344	T=0.656	0.409511	5.85856e-14
rs139115930	rs34338434	chr14:76138832	0.168959	0.925923	RP11-361H10.3	ENSG00000258454.1	Esophagus - Muscularis	A=0.484	G=0.516	0.443969	6.42598e-14
rs139115930	rs11621985	chr14:76142124	0.123725	0.592241	RP11-361H10.3	ENSG00000258454.1	Lung	G=0.344	T=0.656	0.425903	7.19165e-14
rs139115930	rs2543367	chr14:76136349	0.157679	1	ESRRB	ENSG00000119715.14	Esophagus - Muscularis	A=0.46	G=0.54	-0.423508	7.39022e-14
rs139115930	rs2543348	chr14:76118413	0.204639	0.942584	RP11-361H10.3	ENSG00000258454.1	Cells - Cultured fibroblasts	A=0.555	G=0.445	-0.479229	7.98045e-14
rs139115930	rs61396363	chr14:76121191	0.631011	1	GPATCH2L	ENSG00000089916.17	Adipose - Subcutaneous	T=0.227	G=0.773	-0.219043	8.03618e-14
rs139115930	rs7144552	chr14:76138465	0.164194	0.936683	GPATCH2L	ENSG00000089916.17	Cells - Cultured fibroblasts	G=0.497	C=0.503	-0.184538	8.6896e-14
rs139115930	rs34338434	chr14:76138832	0.168959	0.925923	ESRRB	ENSG00000119715.14	Nerve - Tibial	A=0.484	G=0.516	0.427312	1.17555e-13
rs139115930	rs11629423	chr14:76140880	0.17336	0.92677	RP11-361H10.3	ENSG00000258454.1	Esophagus - Muscularis	C=0.478	G=0.522	0.435095	1.27272e-13
rs139115930	rs11621985	chr14:76142124	0.123725	0.592241	ESRRB	ENSG00000119715.14	Skin - Not Sun Exposed (Suprapubic)	G=0.344	T=0.656	0.401686	1.31209e-13
rs139115930	rs61979234	chr14:76138646	0.135435	0.930503	GPATCH2L	ENSG00000089916.17	Cells - Cultured fibroblasts	G=0.542	T=0.458	-0.185466	1.57466e-13
rs139115930	rs12588719	chr14:76119937	0.160863	1	GPATCH2L	ENSG00000089916.17	Skin - Not Sun Exposed (Suprapubic)	G=0.535	C=0.465	-0.220861	1.71653e-13
rs139115930	rs11629423	chr14:76140880	0.17336	0.92677	RP11-361H10.3	ENSG00000258454.1	Nerve - Tibial	C=0.478	G=0.522	0.414776	1.8671e-13
rs139115930	rs8019517	chr14:76118774	0.161507	1	GPATCH2L	ENSG00000089916.17	Skin - Not Sun Exposed (Suprapubic)	T=0.534	C=0.466	-0.220479	1.88144e-13
rs139115930	rs61294469	chr14:76121502	0.159582	1	GPATCH2L	ENSG00000089916.17	Skin - Not Sun Exposed (Suprapubic)	G=0.537	A=0.463	-0.21974	2.25088e-13
rs139115930	rs12587923	chr14:76124235	0.160221	1	GPATCH2L	ENSG00000089916.17	Skin - Not Sun Exposed (Suprapubic)	G=0.536	A=0.464	-0.21974	2.25088e-13
rs139115930	rs11621985	chr14:76142124	0.123725	0.592241	RP11-361H10.3	ENSG00000258454.1	Nerve - Tibial	G=0.344	T=0.656	0.401763	2.3589e-13
rs139115930	rs61979234	chr14:76138646	0.135435	0.930503	ESRRB	ENSG00000119715.14	Skin - Sun Exposed (Lower leg)	G=0.542	T=0.458	0.364036	3.01666e-13
rs139115930	rs34338434	chr14:76138832	0.168959	0.925923	GPATCH2L	ENSG00000089916.17	Esophagus - Mucosa	A=0.484	G=0.516	-0.205386	4.35057e-13
rs139115930	rs2543367	chr14:76136349	0.157679	1	ESRRB	ENSG00000119715.14	Artery - Aorta	A=0.46	G=0.54	-0.50716	4.41118e-13
rs139115930	rs933621	chr14:76138415	0.366009	0.638898	RP11-361H10.3	ENSG00000258454.1	Cells - Cultured fibroblasts	A=0.829	G=0.171	-0.544529	4.96915e-13
rs139115930	rs11629305	chr14:76137410	0.151483	1	RP11-361H10.3	ENSG00000258454.1	Cells - Cultured fibroblasts	T=0.55	G=0.45	0.476884	5.9229e-13
rs139115930	rs7150419	chr14:76130364	0.152704	1	ESRRB	ENSG00000119715.14	Artery - Aorta	T=0.548	C=0.452	0.510696	6.97919e-13
rs139115930	rs7144552	chr14:76138465	0.164194	0.936683	ESRRB	ENSG00000119715.14	Lung	G=0.497	C=0.503	0.412863	7.67465e-13
rs139115930	rs2543369	chr14:76140063	0.29555	0.877321	GPATCH2L	ENSG00000089916.17	Esophagus - Muscularis	G=0.675	C=0.325	0.206493	8.16606e-13
rs139115930	rs58995840	chr14:76140452	0.29555	0.877321	GPATCH2L	ENSG00000089916.17	Esophagus - Muscularis	G=0.675	T=0.325	0.206493	8.16606e-13
rs139115930	rs57801749	chr14:76133615	0.150876	1	ESRRB	ENSG00000119715.14	Artery - Aorta	G=0.551	T=0.449	0.506583	8.57077e-13
rs139115930	rs57801749	chr14:76133615	0.150876	1	RP11-361H10.3	ENSG00000258454.1	Cells - Cultured fibroblasts	G=0.551	T=0.449	0.473135	9.39006e-13
rs139115930	rs34338434	chr14:76138832	0.168959	0.925923	RP11-361H10.3	ENSG00000258454.1	Nerve - Tibial	A=0.484	G=0.516	0.403326	9.57909e-13
rs139115930	rs11621985	chr14:76142124	0.123725	0.592241	RP11-361H10.3	ENSG00000258454.1	Skin - Not Sun Exposed (Suprapubic)	G=0.344	T=0.656	0.395996	1.05246e-12
rs139115930	rs11629423	chr14:76140880	0.17336	0.92677	ESRRB	ENSG00000119715.14	Adipose - Subcutaneous	C=0.478	G=0.522	0.313034	1.12695e-12
rs139115930	rs58192397	chr14:76127347	0.163453	1	GPATCH2L	ENSG00000089916.17	Skin - Not Sun Exposed (Suprapubic)	C=0.469	T=0.531	0.208062	1.14986e-12
rs139115930	rs7144552	chr14:76138465	0.164194	0.936683	ESRRB	ENSG00000119715.14	Skin - Sun Exposed (Lower leg)	G=0.497	C=0.503	0.35419	1.25068e-12
rs139115930	rs11159176	chr14:76128824	0.163453	1	ESRRB	ENSG00000119715.14	Nerve - Tibial	A=0.531	G=0.469	0.412146	1.29572e-12
rs139115930	rs59718905	chr14:76122143	0.162153	1	GPATCH2L	ENSG00000089916.17	Skin - Not Sun Exposed (Suprapubic)	T=0.533	C=0.467	-0.209235	1.31091e-12
rs139115930	rs61979234	chr14:76138646	0.135435	0.930503	GPATCH2L	ENSG00000089916.17	Thyroid	G=0.542	T=0.458	-0.174699	1.31335e-12
rs139115930	rs11629305	chr14:76137410	0.151483	1	ESRRB	ENSG00000119715.14	Artery - Aorta	T=0.55	G=0.45	0.501131	1.3994e-12
rs139115930	rs12588719	chr14:76119937	0.160863	1	ESRRB	ENSG00000119715.14	Nerve - Tibial	G=0.535	C=0.465	0.40883	1.59388e-12
rs139115930	rs963221	chr14:76139455	0.380805	0.621745	ESRRB	ENSG00000119715.14	Skin - Sun Exposed (Lower leg)	G=0.842	A=0.158	-0.439545	1.88123e-12
rs139115930	rs2591079	chr14:76140203	0.386693	0.628872	ESRRB	ENSG00000119715.14	Skin - Sun Exposed (Lower leg)	G=0.841	A=0.159	-0.439545	1.88123e-12
rs139115930	rs2111777	chr14:76127085	0.577507	1	GPATCH2L	ENSG00000089916.17	Skin - Not Sun Exposed (Suprapubic)	A=0.757	G=0.243	0.244684	1.92385e-12
rs139115930	rs61537166	chr14:76127955	0.0113139	1	GPATCH2L	ENSG00000089916.17	Skin - Not Sun Exposed (Suprapubic)	C=0.942	A=0.058	0.433025	2.02814e-12
rs139115930	rs61304276	chr14:76127959	0.0113139	1	GPATCH2L	ENSG00000089916.17	Skin - Not Sun Exposed (Suprapubic)	G=0.942	T=0.058	0.433025	2.02814e-12
rs139115930	rs11623014	chr14:76139357	0.139922	0.603651	RP11-361H10.3	ENSG00000258454.1	Colon - Transverse	T=0.325	C=0.675	0.503779	2.03983e-12
rs139115930	rs61294469	chr14:76121502	0.159582	1	ESRRB	ENSG00000119715.14	Nerve - Tibial	G=0.537	A=0.463	0.40551	2.12824e-12
rs139115930	rs12587923	chr14:76124235	0.160221	1	ESRRB	ENSG00000119715.14	Nerve - Tibial	G=0.536	A=0.464	0.40551	2.12824e-12
rs139115930	rs61979234	chr14:76138646	0.135435	0.930503	ESRRB	ENSG00000119715.14	Nerve - Tibial	G=0.542	T=0.458	0.408797	2.14604e-12
rs139115930	rs11623014	chr14:76139357	0.139922	0.603651	ESRRB	ENSG00000119715.14	Skin - Not Sun Exposed (Suprapubic)	T=0.325	C=0.675	0.389609	2.28621e-12
rs139115930	rs57801749	chr14:76133615	0.150876	1	ESRRB	ENSG00000119715.14	Nerve - Tibial	G=0.551	T=0.449	0.412016	2.68541e-12
rs139115930	rs11629423	chr14:76140880	0.17336	0.92677	RP11-361H10.3	ENSG00000258454.1	Artery - Aorta	C=0.478	G=0.522	0.464005	2.70125e-12
rs139115930	rs8019517	chr14:76118774	0.161507	1	ESRRB	ENSG00000119715.14	Nerve - Tibial	T=0.534	C=0.466	0.404312	2.91097e-12
rs139115930	rs11629423	chr14:76140880	0.17336	0.92677	ESRRB	ENSG00000119715.14	Artery - Tibial	C=0.478	G=0.522	0.32454	3.08059e-12
rs139115930	rs58143738	chr14:76140800	0.386693	0.628872	ESRRB	ENSG00000119715.14	Skin - Sun Exposed (Lower leg)	A=0.841	G=0.159	-0.434275	3.2933e-12
rs139115930	rs2591081	chr14:76140979	0.386693	0.628872	ESRRB	ENSG00000119715.14	Skin - Sun Exposed (Lower leg)	C=0.841	T=0.159	-0.434275	3.2933e-12
rs139115930	rs2543372	chr14:76141820	0.386693	0.628872	ESRRB	ENSG00000119715.14	Skin - Sun Exposed (Lower leg)	G=0.841	A=0.159	-0.434275	3.2933e-12
rs139115930	rs2543373	chr14:76142126	0.386693	0.628872	ESRRB	ENSG00000119715.14	Skin - Sun Exposed (Lower leg)	G=0.841	A=0.159	-0.434275	3.2933e-12
rs139115930	rs2591082	chr14:76141897	0.386693	0.628872	ESRRB	ENSG00000119715.14	Skin - Sun Exposed (Lower leg)	C=0.841	T=0.159	-0.434231	3.40957e-12
rs139115930	rs2543348	chr14:76118413	0.204639	0.942584	RP11-361H10.3	ENSG00000258454.1	Adipose - Visceral (Omentum)	A=0.555	G=0.445	-0.39753	4.0573e-12
rs139115930	rs7150419	chr14:76130364	0.152704	1	RP11-361H10.3	ENSG00000258454.1	Cells - Cultured fibroblasts	T=0.548	C=0.452	0.459606	4.17859e-12
rs139115930	rs34338434	chr14:76138832	0.168959	0.925923	ESRRB	ENSG00000119715.14	Adipose - Subcutaneous	A=0.484	G=0.516	0.30773	4.21608e-12
rs139115930	rs61979234	chr14:76138646	0.135435	0.930503	ESRRB	ENSG00000119715.14	Lung	G=0.542	T=0.458	0.41345	5.91895e-12
rs139115930	rs34338434	chr14:76138832	0.168959	0.925923	RP11-361H10.3	ENSG00000258454.1	Artery - Aorta	A=0.484	G=0.516	0.456652	6.20351e-12
rs139115930	rs933621	chr14:76138415	0.366009	0.638898	ESRRB	ENSG00000119715.14	Skin - Sun Exposed (Lower leg)	A=0.829	G=0.171	-0.404782	7.10666e-12
rs139115930	rs7150419	chr14:76130364	0.152704	1	ESRRB	ENSG00000119715.14	Nerve - Tibial	T=0.548	C=0.452	0.402997	7.70997e-12
rs139115930	rs60302577	chr14:76125596	0.0113139	1	GPATCH2L	ENSG00000089916.17	Skin - Not Sun Exposed (Suprapubic)	G=0.942	A=0.058	0.418514	7.92158e-12
rs139115930	rs142084664	chr14:76124488	0.00529433	1	GPATCH2L	ENSG00000089916.17	Nerve - Tibial	C=0.972	T=0.028	0.539184	8.00106e-12
rs139115930	rs112367700	chr14:76119854	0.0115211	1	GPATCH2L	ENSG00000089916.17	Skin - Not Sun Exposed (Suprapubic)	A=0.941	T=0.059	0.424104	8.12333e-12
rs139115930	rs73304555	chr14:76123247	0.0113139	1	GPATCH2L	ENSG00000089916.17	Skin - Not Sun Exposed (Suprapubic)	C=0.942	T=0.058	0.424104	8.12333e-12
rs139115930	rs7150419	chr14:76130364	0.152704	1	RP11-361H10.3	ENSG00000258454.1	Esophagus - Muscularis	T=0.548	C=0.452	0.419985	8.41614e-12
rs139115930	rs2543355	chr14:76120492	0.0136176	1	GPATCH2L	ENSG00000089916.17	Skin - Sun Exposed (Lower leg)	T=0.069	C=0.931	-0.308304	8.8442e-12
rs139115930	rs11629423	chr14:76140880	0.17336	0.92677	RP11-361H10.3	ENSG00000258454.1	Artery - Tibial	C=0.478	G=0.522	0.353321	8.85207e-12
rs139115930	rs59718905	chr14:76122143	0.162153	1	ESRRB	ENSG00000119715.14	Nerve - Tibial	T=0.533	C=0.467	0.387313	8.99679e-12
rs139115930	rs11159176	chr14:76128824	0.163453	1	ESRRB	ENSG00000119715.14	Artery - Aorta	A=0.531	G=0.469	0.483184	9.02893e-12
rs139115930	rs2111777	chr14:76127085	0.577507	1	GPATCH2L	ENSG00000089916.17	Esophagus - Muscularis	A=0.757	G=0.243	0.226007	9.58431e-12
rs139115930	rs11629305	chr14:76137410	0.151483	1	ESRRB	ENSG00000119715.14	Nerve - Tibial	T=0.55	G=0.45	0.401022	9.69991e-12
rs139115930	rs2543368	chr14:76138640	0.386693	0.628872	ESRRB	ENSG00000119715.14	Skin - Sun Exposed (Lower leg)	A=0.841	G=0.159	-0.426963	9.92422e-12
rs139115930	rs933621	chr14:76138415	0.366009	0.638898	RP11-361H10.3	ENSG00000258454.1	Artery - Tibial	A=0.829	G=0.171	-0.42629	1.03051e-11
rs139115930	rs7144552	chr14:76138465	0.164194	0.936683	ESRRB	ENSG00000119715.14	Artery - Tibial	G=0.497	C=0.503	0.321939	1.03749e-11
rs139115930	rs11621985	chr14:76142124	0.123725	0.592241	RP11-361H10.3	ENSG00000258454.1	Spleen	G=0.344	T=0.656	0.609439	1.03935e-11
rs139115930	rs75591847	chr14:76118246	0.0100797	1	GPATCH2L	ENSG00000089916.17	Thyroid	G=0.948	C=0.052	0.335552	1.09959e-11
rs139115930	rs57801749	chr14:76133615	0.150876	1	RP11-361H10.3	ENSG00000258454.1	Esophagus - Muscularis	G=0.551	T=0.449	0.415264	1.15139e-11
rs139115930	rs11629423	chr14:76140880	0.17336	0.92677	RP11-361H10.3	ENSG00000258454.1	Thyroid	C=0.478	G=0.522	0.377557	1.23841e-11
rs139115930	rs1197092548	chr14:76138385	0.402025	0.643599	ESRRB	ENSG00000119715.14	Skin - Sun Exposed (Lower leg)	A=0.84	-=0.16	-0.424608	1.31375e-11
rs139115930	rs11629305	chr14:76137410	0.151483	1	RP11-361H10.3	ENSG00000258454.1	Esophagus - Muscularis	T=0.55	G=0.45	0.412585	1.49377e-11
rs139115930	rs61294469	chr14:76121502	0.159582	1	ESRRB	ENSG00000119715.14	Artery - Aorta	G=0.537	A=0.463	0.472266	1.49995e-11
rs139115930	rs12587923	chr14:76124235	0.160221	1	ESRRB	ENSG00000119715.14	Artery - Aorta	G=0.536	A=0.464	0.472266	1.49995e-11
rs139115930	rs112617058	chr14:76119829	0.23407	1	RP11-361H10.3	ENSG00000258454.1	Adipose - Visceral (Omentum)	A=0.559	G=0.441	-0.385901	1.51946e-11
rs139115930	rs34338434	chr14:76138832	0.168959	0.925923	RP11-361H10.3	ENSG00000258454.1	Artery - Tibial	A=0.484	G=0.516	0.352139	1.54693e-11
rs139115930	rs28433751	chr14:76125122	0.0115211	1	GPATCH2L	ENSG00000089916.17	Thyroid	G=0.941	C=0.059	0.277306	1.63686e-11
rs139115930	rs11629423	chr14:76140880	0.17336	0.92677	ESRRB	ENSG00000119715.14	Adipose - Visceral (Omentum)	C=0.478	G=0.522	0.425674	1.64786e-11
rs139115930	rs1107196	chr14:76139905	0.0182737	0.153626	GPATCH2L	ENSG00000089916.17	Thyroid	T=0.875	C=0.125	0.223101	1.68937e-11
rs139115930	rs11623014	chr14:76139357	0.139922	0.603651	ESRRB	ENSG00000119715.14	Colon - Sigmoid	T=0.325	C=0.675	0.493923	1.73356e-11
rs139115930	rs11629423	chr14:76140880	0.17336	0.92677	ESRRB	ENSG00000119715.14	Skin - Not Sun Exposed (Suprapubic)	C=0.478	G=0.522	0.376556	1.7509e-11
rs139115930	rs12588719	chr14:76119937	0.160863	1	ESRRB	ENSG00000119715.14	Artery - Aorta	G=0.535	C=0.465	0.471074	1.81725e-11
rs139115930	rs61979234	chr14:76138646	0.135435	0.930503	RP11-361H10.3	ENSG00000258454.1	Esophagus - Muscularis	G=0.542	T=0.458	0.40764	1.83266e-11
rs139115930	rs59718905	chr14:76122143	0.162153	1	ESRRB	ENSG00000119715.14	Artery - Aorta	T=0.533	C=0.467	0.463069	2.01316e-11
rs139115930	rs75591847	chr14:76118246	0.0100797	1	GPATCH2L	ENSG00000089916.17	Skin - Not Sun Exposed (Suprapubic)	G=0.948	C=0.052	0.432576	2.17094e-11
rs139115930	rs11624297	chr14:76119528	0.23407	1	RP11-361H10.3	ENSG00000258454.1	Adipose - Visceral (Omentum)	A=0.559	G=0.441	-0.382617	2.35826e-11
rs139115930	rs2543367	chr14:76136349	0.157679	1	ESRRB	ENSG00000119715.14	Adipose - Visceral (Omentum)	A=0.46	G=0.54	-0.411578	2.36939e-11
rs139115930	rs963221	chr14:76139455	0.380805	0.621745	ESRRB	ENSG00000119715.14	Esophagus - Muscularis	G=0.842	A=0.158	-0.473145	2.45989e-11
rs139115930	rs2591079	chr14:76140203	0.386693	0.628872	ESRRB	ENSG00000119715.14	Esophagus - Muscularis	G=0.841	A=0.159	-0.473145	2.45989e-11
rs139115930	rs58143738	chr14:76140800	0.386693	0.628872	ESRRB	ENSG00000119715.14	Esophagus - Muscularis	A=0.841	G=0.159	-0.473145	2.45989e-11
rs139115930	rs2591081	chr14:76140979	0.386693	0.628872	ESRRB	ENSG00000119715.14	Esophagus - Muscularis	C=0.841	T=0.159	-0.473145	2.45989e-11
rs139115930	rs2543372	chr14:76141820	0.386693	0.628872	ESRRB	ENSG00000119715.14	Esophagus - Muscularis	G=0.841	A=0.159	-0.473145	2.45989e-11
rs139115930	rs2543373	chr14:76142126	0.386693	0.628872	ESRRB	ENSG00000119715.14	Esophagus - Muscularis	G=0.841	A=0.159	-0.473145	2.45989e-11
rs139115930	rs61537166	chr14:76127955	0.0113139	1	GPATCH2L	ENSG00000089916.17	Cells - Cultured fibroblasts	C=0.942	A=0.058	0.314605	2.48937e-11
rs139115930	rs61304276	chr14:76127959	0.0113139	1	GPATCH2L	ENSG00000089916.17	Cells - Cultured fibroblasts	G=0.942	T=0.058	0.314605	2.48937e-11
rs139115930	rs7150419	chr14:76130364	0.152704	1	GPATCH2L	ENSG00000089916.17	Cells - Cultured fibroblasts	T=0.548	C=0.452	-0.171629	2.51742e-11
rs139115930	rs8019517	chr14:76118774	0.161507	1	ESRRB	ENSG00000119715.14	Artery - Aorta	T=0.534	C=0.466	0.470865	2.63087e-11
rs139115930	rs112617058	chr14:76119829	0.23407	1	ESRRB	ENSG00000119715.14	Skin - Not Sun Exposed (Suprapubic)	A=0.559	G=0.441	-0.366694	2.68558e-11
rs139115930	rs11623014	chr14:76139357	0.139922	0.603651	RP11-361H10.3	ENSG00000258454.1	Artery - Aorta	T=0.325	C=0.675	0.445965	2.70975e-11
rs139115930	rs2543367	chr14:76136349	0.157679	1	RP11-361H10.3	ENSG00000258454.1	Cells - Cultured fibroblasts	A=0.46	G=0.54	-0.433331	2.77018e-11
rs139115930	rs11629305	chr14:76137410	0.151483	1	GPATCH2L	ENSG00000089916.17	Cells - Cultured fibroblasts	T=0.55	G=0.45	-0.171376	2.80659e-11
rs139115930	rs58192397	chr14:76127347	0.163453	1	ESRRB	ENSG00000119715.14	Artery - Aorta	C=0.469	T=0.531	-0.461326	2.92185e-11
rs139115930	rs2591082	chr14:76141897	0.386693	0.628872	ESRRB	ENSG00000119715.14	Esophagus - Muscularis	C=0.841	T=0.159	-0.470776	3.14128e-11
rs139115930	rs34338434	chr14:76138832	0.168959	0.925923	ESRRB	ENSG00000119715.14	Artery - Tibial	A=0.484	G=0.516	0.312148	3.14316e-11
rs139115930	rs60302577	chr14:76125596	0.0113139	1	GPATCH2L	ENSG00000089916.17	Cells - Cultured fibroblasts	G=0.942	A=0.058	0.313566	3.18595e-11
rs139115930	rs28433751	chr14:76125122	0.0115211	1	GPATCH2L	ENSG00000089916.17	Cells - Cultured fibroblasts	G=0.941	C=0.059	0.2782	3.26174e-11
rs139115930	rs11159176	chr14:76128824	0.163453	1	GPATCH2L	ENSG00000089916.17	Cells - Cultured fibroblasts	A=0.531	G=0.469	-0.168452	3.33961e-11
rs139115930	rs11629423	chr14:76140880	0.17336	0.92677	GPATCH2L	ENSG00000089916.17	Colon - Transverse	C=0.478	G=0.522	-0.171278	3.59746e-11
rs139115930	rs57801749	chr14:76133615	0.150876	1	GPATCH2L	ENSG00000089916.17	Cells - Cultured fibroblasts	G=0.551	T=0.449	-0.170456	3.68719e-11
rs139115930	rs7144552	chr14:76138465	0.164194	0.936683	RP11-361H10.3	ENSG00000258454.1	Thyroid	G=0.497	C=0.503	0.373899	3.70695e-11
rs139115930	rs12588719	chr14:76119937	0.160863	1	GPATCH2L	ENSG00000089916.17	Cells - Cultured fibroblasts	G=0.535	C=0.465	-0.167831	3.99684e-11
rs139115930	rs61979234	chr14:76138646	0.135435	0.930503	GPATCH2L	ENSG00000089916.17	Esophagus - Mucosa	G=0.542	T=0.458	-0.189171	4.05139e-11
rs139115930	.	chr14:76126247	0.697956	1	GPATCH2L	ENSG00000089916.17	Cells - EBV-transformed lymphocytes	A=0.886	-=0.114	-0.597785	4.05563e-11
rs139115930	rs12588719	chr14:76119937	0.160863	1	RP11-361H10.3	ENSG00000258454.1	Cells - Cultured fibroblasts	G=0.535	C=0.465	0.432487	4.4937e-11
rs139115930	rs7150419	chr14:76130364	0.152704	1	GPATCH2L	ENSG00000089916.17	Adipose - Subcutaneous	T=0.548	C=0.452	-0.173513	4.5378e-11
rs139115930	rs11624297	chr14:76119528	0.23407	1	ESRRB	ENSG00000119715.14	Skin - Not Sun Exposed (Suprapubic)	A=0.559	G=0.441	-0.362816	4.60662e-11
rs139115930	rs11621985	chr14:76142124	0.123725	0.592241	RP11-361H10.3	ENSG00000258454.1	Colon - Transverse	G=0.344	T=0.656	0.460656	4.8716e-11
rs139115930	rs11621985	chr14:76142124	0.123725	0.592241	GPATCH2L	ENSG00000089916.17	Skin - Sun Exposed (Lower leg)	G=0.344	T=0.656	-0.179022	5.1835e-11
rs139115930	rs11624297	chr14:76119528	0.23407	1	ESRRB	ENSG00000119715.14	Artery - Aorta	A=0.559	G=0.441	-0.457029	5.22488e-11
rs139115930	rs112367700	chr14:76119854	0.0115211	1	GPATCH2L	ENSG00000089916.17	Cells - Cultured fibroblasts	A=0.941	T=0.059	0.317323	5.28198e-11
rs139115930	rs73304555	chr14:76123247	0.0113139	1	GPATCH2L	ENSG00000089916.17	Cells - Cultured fibroblasts	C=0.942	T=0.058	0.317323	5.28198e-11
rs139115930	rs61294469	chr14:76121502	0.159582	1	RP11-361H10.3	ENSG00000258454.1	Cells - Cultured fibroblasts	G=0.537	A=0.463	0.430407	5.32776e-11
rs139115930	rs12587923	chr14:76124235	0.160221	1	RP11-361H10.3	ENSG00000258454.1	Cells - Cultured fibroblasts	G=0.536	A=0.464	0.430407	5.32776e-11
rs139115930	rs8019517	chr14:76118774	0.161507	1	RP11-361H10.3	ENSG00000258454.1	Cells - Cultured fibroblasts	T=0.534	C=0.466	0.429055	5.68194e-11
rs139115930	rs58192397	chr14:76127347	0.163453	1	ESRRB	ENSG00000119715.14	Adipose - Visceral (Omentum)	C=0.469	T=0.531	-0.3993	5.80528e-11
rs139115930	rs61294469	chr14:76121502	0.159582	1	GPATCH2L	ENSG00000089916.17	Cells - Cultured fibroblasts	G=0.537	A=0.463	-0.16628	5.83535e-11
rs139115930	rs12587923	chr14:76124235	0.160221	1	GPATCH2L	ENSG00000089916.17	Cells - Cultured fibroblasts	G=0.536	A=0.464	-0.16628	5.83535e-11
rs139115930	rs72727835	chr14:76138660	0.0173468	0.148336	GPATCH2L	ENSG00000089916.17	Thyroid	G=0.873	C=0.127	0.215389	6.1139e-11
rs139115930	rs11629423	chr14:76140880	0.17336	0.92677	GPATCH2L	ENSG00000089916.17	Whole Blood	C=0.478	G=0.522	-0.153921	6.42165e-11
rs139115930	rs56562331	chr14:76105512	0.109485	0.524323	GPATCH2L	ENSG00000089916.17	Esophagus - Muscularis	T=0.317	C=0.683	-0.188595	6.50577e-11
rs139115930	rs7144552	chr14:76138465	0.164194	0.936683	RP11-361H10.3	ENSG00000258454.1	Artery - Tibial	G=0.497	C=0.503	0.344101	6.63193e-11
rs139115930	rs11629305	chr14:76137410	0.151483	1	GPATCH2L	ENSG00000089916.17	Adipose - Subcutaneous	T=0.55	G=0.45	-0.17119	7.15221e-11
rs139115930	rs7144552	chr14:76138465	0.164194	0.936683	GPATCH2L	ENSG00000089916.17	Whole Blood	G=0.497	C=0.503	-0.152724	7.25436e-11
rs139115930	rs34338434	chr14:76138832	0.168959	0.925923	RP11-361H10.3	ENSG00000258454.1	Thyroid	A=0.484	G=0.516	0.364837	7.49604e-11
rs139115930	rs11159176	chr14:76128824	0.163453	1	RP11-361H10.3	ENSG00000258454.1	Cells - Cultured fibroblasts	A=0.531	G=0.469	0.427292	7.81045e-11
rs139115930	rs59718905	chr14:76122143	0.162153	1	GPATCH2L	ENSG00000089916.17	Cells - Cultured fibroblasts	T=0.533	C=0.467	-0.163859	7.97626e-11
rs139115930	rs11621985	chr14:76142124	0.123725	0.592241	ESRRB	ENSG00000119715.14	Adipose - Visceral (Omentum)	G=0.344	T=0.656	0.399512	8.32849e-11
rs139115930	rs75591847	chr14:76118246	0.0100797	1	GPATCH2L	ENSG00000089916.17	Cells - Cultured fibroblasts	G=0.948	C=0.052	0.326315	8.57983e-11
rs139115930	rs2543355	chr14:76120492	0.0136176	1	GPATCH2L	ENSG00000089916.17	Thyroid	T=0.069	C=0.931	-0.253171	9.19369e-11
rs139115930	rs7144552	chr14:76138465	0.164194	0.936683	RP11-361H10.3	ENSG00000258454.1	Artery - Aorta	G=0.497	C=0.503	0.440521	9.73612e-11
rs139115930	rs7144552	chr14:76138465	0.164194	0.936683	RP11-361H10.3	ENSG00000258454.1	Nerve - Tibial	G=0.497	C=0.503	0.366796	9.7588e-11
rs139115930	rs11621985	chr14:76142124	0.123725	0.592241	ESRRB	ENSG00000119715.14	Colon - Sigmoid	G=0.344	T=0.656	0.461803	1.02396e-10
rs139115930	rs34338434	chr14:76138832	0.168959	0.925923	RP11-361H10.3	ENSG00000258454.1	Adipose - Subcutaneous	A=0.484	G=0.516	0.359858	1.03986e-10
rs139115930	rs11623014	chr14:76139357	0.139922	0.603651	RP11-361H10.3	ENSG00000258454.1	Skin - Sun Exposed (Lower leg)	T=0.325	C=0.675	0.341312	1.11543e-10
rs139115930	rs12588719	chr14:76119937	0.160863	1	RP11-361H10.3	ENSG00000258454.1	Artery - Aorta	G=0.535	C=0.465	0.439846	1.19151e-10
rs139115930	rs6574269	chr14:76110646	0.104083	0.52536	GPATCH2L	ENSG00000089916.17	Esophagus - Muscularis	G=0.329	A=0.671	-0.186131	1.24215e-10
rs139115930	rs6574270	chr14:76110698	0.104083	0.52536	GPATCH2L	ENSG00000089916.17	Esophagus - Muscularis	G=0.329	A=0.671	-0.186131	1.24215e-10
rs139115930	rs11159176	chr14:76128824	0.163453	1	ESRRB	ENSG00000119715.14	Adipose - Visceral (Omentum)	A=0.531	G=0.469	0.407517	1.27235e-10
rs139115930	rs2543348	chr14:76118413	0.204639	0.942584	ESRRB	ENSG00000119715.14	Adipose - Visceral (Omentum)	A=0.555	G=0.445	-0.388092	1.29935e-10
rs139115930	rs2543367	chr14:76136349	0.157679	1	GPATCH2L	ENSG00000089916.17	Cells - Cultured fibroblasts	A=0.46	G=0.54	0.162131	1.3277e-10
rs139115930	rs11623014	chr14:76139357	0.139922	0.603651	ESRRB	ENSG00000119715.14	Adipose - Visceral (Omentum)	T=0.325	C=0.675	0.404113	1.33457e-10
rs139115930	rs2543367	chr14:76136349	0.157679	1	ESRRB	ENSG00000119715.14	Skin - Sun Exposed (Lower leg)	A=0.46	G=0.54	-0.31613	1.39332e-10
rs139115930	rs8019517	chr14:76118774	0.161507	1	GPATCH2L	ENSG00000089916.17	Cells - Cultured fibroblasts	T=0.534	C=0.466	-0.16282	1.39518e-10
rs139115930	rs8019517	chr14:76118774	0.161507	1	RP11-361H10.3	ENSG00000258454.1	Artery - Aorta	T=0.534	C=0.466	0.441246	1.42133e-10
rs139115930	rs2543347	chr14:76118284	0.0295744	0.603436	ESRRB	ENSG00000119715.14	Esophagus - Muscularis	G=0.305	A=0.695	0.372868	1.42743e-10
rs139115930	rs11624297	chr14:76119528	0.23407	1	ESRRB	ENSG00000119715.14	Skin - Sun Exposed (Lower leg)	A=0.559	G=0.441	-0.304142	1.53251e-10
rs139115930	rs2543368	chr14:76138640	0.386693	0.628872	ESRRB	ENSG00000119715.14	Esophagus - Muscularis	A=0.841	G=0.159	-0.454939	1.56279e-10
rs139115930	rs28433751	chr14:76125122	0.0115211	1	GPATCH2L	ENSG00000089916.17	Skin - Not Sun Exposed (Suprapubic)	G=0.941	C=0.059	0.344375	1.5924e-10
rs139115930	rs57801749	chr14:76133615	0.150876	1	RP11-361H10.3	ENSG00000258454.1	Artery - Aorta	G=0.551	T=0.449	0.443524	1.61049e-10
rs139115930	rs2543368	chr14:76138640	0.386693	0.628872	RP11-361H10.3	ENSG00000258454.1	Cells - Cultured fibroblasts	A=0.841	G=0.159	-0.525619	1.69293e-10
rs139115930	rs7144552	chr14:76138465	0.164194	0.936683	RP11-361H10.3	ENSG00000258454.1	Adipose - Subcutaneous	G=0.497	C=0.503	0.353611	1.70412e-10
rs139115930	rs11159176	chr14:76128824	0.163453	1	RP11-361H10.3	ENSG00000258454.1	Esophagus - Muscularis	A=0.531	G=0.469	0.391776	1.76279e-10
rs139115930	rs61979234	chr14:76138646	0.135435	0.930503	RP11-361H10.3	ENSG00000258454.1	Nerve - Tibial	G=0.542	T=0.458	0.364943	1.83129e-10
rs139115930	rs11623014	chr14:76139357	0.139922	0.603651	RP11-361H10.3	ENSG00000258454.1	Colon - Sigmoid	T=0.325	C=0.675	0.467309	1.85915e-10
rs139115930	rs11629423	chr14:76140880	0.17336	0.92677	RP11-361H10.3	ENSG00000258454.1	Adipose - Subcutaneous	C=0.478	G=0.522	0.352254	1.87572e-10
rs139115930	rs58192397	chr14:76127347	0.163453	1	ESRRB	ENSG00000119715.14	Nerve - Tibial	C=0.469	T=0.531	-0.362521	1.8824e-10
rs139115930	rs112617058	chr14:76119829	0.23407	1	ESRRB	ENSG00000119715.14	Adipose - Visceral (Omentum)	A=0.559	G=0.441	-0.383293	1.91668e-10
rs139115930	rs933621	chr14:76138415	0.366009	0.638898	ESRRB	ENSG00000119715.14	Esophagus - Muscularis	A=0.829	G=0.171	-0.432488	1.97962e-10
rs139115930	rs61979234	chr14:76138646	0.135435	0.930503	ESRRB	ENSG00000119715.14	Adipose - Visceral (Omentum)	G=0.542	T=0.458	0.415572	1.98763e-10
rs139115930	rs11629305	chr14:76137410	0.151483	1	ESRRB	ENSG00000119715.14	Lung	T=0.55	G=0.45	0.38463	2.00905e-10
rs139115930	rs2543355	chr14:76120492	0.0136176	1	GPATCH2L	ENSG00000089916.17	Skin - Not Sun Exposed (Suprapubic)	T=0.069	C=0.931	-0.327844	2.05911e-10
rs139115930	rs2543347	chr14:76118284	0.0295744	0.603436	ESRRB	ENSG00000119715.14	Nerve - Tibial	G=0.305	A=0.695	0.373054	2.06735e-10
rs139115930	rs112617058	chr14:76119829	0.23407	1	ESRRB	ENSG00000119715.14	Artery - Aorta	A=0.559	G=0.441	-0.439252	2.15627e-10
rs139115930	rs59718905	chr14:76122143	0.162153	1	RP11-361H10.3	ENSG00000258454.1	Cells - Cultured fibroblasts	T=0.533	C=0.467	0.413498	2.25783e-10
rs139115930	rs112617058	chr14:76119829	0.23407	1	ESRRB	ENSG00000119715.14	Skin - Sun Exposed (Lower leg)	A=0.559	G=0.441	-0.301978	2.29232e-10
rs139115930	rs2543366	chr14:76133032	0.388789	0.674582	RP11-361H10.3	ENSG00000258454.1	Cells - Cultured fibroblasts	C=0.822	T=0.178	-0.533287	2.46e-10
rs139115930	rs11629423	chr14:76140880	0.17336	0.92677	GPATCH2L	ENSG00000089916.17	Pancreas	C=0.478	G=0.522	-0.318085	2.51716e-10
rs139115930	rs7150419	chr14:76130364	0.152704	1	RP11-361H10.3	ENSG00000258454.1	Artery - Aorta	T=0.548	C=0.452	0.44102	2.51958e-10
rs139115930	rs1197092548	chr14:76138385	0.402025	0.643599	RP11-361H10.3	ENSG00000258454.1	Cells - Cultured fibroblasts	A=0.84	-=0.16	-0.521349	2.57837e-10
rs139115930	rs11629305	chr14:76137410	0.151483	1	ESRRB	ENSG00000119715.14	Adipose - Visceral (Omentum)	T=0.55	G=0.45	0.407009	2.76752e-10
rs139115930	rs61396363	chr14:76121191	0.631011	1	GPATCH2L	ENSG00000089916.17	Esophagus - Muscularis	T=0.227	G=0.773	-0.215069	2.77555e-10
rs139115930	rs7150419	chr14:76130364	0.152704	1	GPATCH2L	ENSG00000089916.17	Thyroid	T=0.548	C=0.452	-0.15647	2.83254e-10
rs139115930	rs2543348	chr14:76118413	0.204639	0.942584	ESRRB	ENSG00000119715.14	Lung	A=0.555	G=0.445	-0.364002	2.9699e-10
rs139115930	rs1197092548	chr14:76138385	0.402025	0.643599	ESRRB	ENSG00000119715.14	Esophagus - Muscularis	A=0.84	-=0.16	-0.450345	3.12246e-10
rs139115930	rs7150419	chr14:76130364	0.152704	1	ESRRB	ENSG00000119715.14	Adipose - Visceral (Omentum)	T=0.548	C=0.452	0.408737	3.16927e-10
rs139115930	rs61288416	chr14:76104518	0.102571	0.518009	GPATCH2L	ENSG00000089916.17	Esophagus - Muscularis	T=0.326	C=0.674	-0.181312	3.29092e-10
rs139115930	rs2591076	chr14:76135821	0.398235	0.675758	RP11-361H10.3	ENSG00000258454.1	Cells - Cultured fibroblasts	G=0.825	A=0.175	-0.524003	3.32664e-10
rs139115930	.	chr14:76136603	0.398235	0.675758	RP11-361H10.3	ENSG00000258454.1	Cells - Cultured fibroblasts	A=0.825	-=0.175	-0.524003	3.32664e-10
rs139115930	rs57954498	chr14:76137686	0.39505	0.675367	RP11-361H10.3	ENSG00000258454.1	Cells - Cultured fibroblasts	G=0.824	A=0.176	-0.524003	3.32664e-10
rs139115930	rs2591077	chr14:76138085	0.377544	0.653433	RP11-361H10.3	ENSG00000258454.1	Cells - Cultured fibroblasts	T=0.827	C=0.173	-0.524003	3.32664e-10
rs139115930	rs11621985	chr14:76142124	0.123725	0.592241	RP11-361H10.3	ENSG00000258454.1	Skin - Sun Exposed (Lower leg)	G=0.344	T=0.656	0.331167	3.53616e-10
rs139115930	rs7144552	chr14:76138465	0.164194	0.936683	ESRRB	ENSG00000119715.14	Adipose - Subcutaneous	G=0.497	C=0.503	0.277967	3.55045e-10
rs139115930	rs11629423	chr14:76140880	0.17336	0.92677	RP11-361H10.3	ENSG00000258454.1	Colon - Transverse	C=0.478	G=0.522	0.460102	3.55536e-10
rs139115930	rs112617058	chr14:76119829	0.23407	1	ESRRB	ENSG00000119715.14	Artery - Tibial	A=0.559	G=0.441	-0.291514	3.57605e-10
rs139115930	rs34338434	chr14:76138832	0.168959	0.925923	GPATCH2L	ENSG00000089916.17	Colon - Transverse	A=0.484	G=0.516	-0.163149	3.66048e-10
rs139115930	rs61979234	chr14:76138646	0.135435	0.930503	ESRRB	ENSG00000119715.14	Skin - Not Sun Exposed (Suprapubic)	G=0.542	T=0.458	0.360933	3.98463e-10
rs139115930	rs112617058	chr14:76119829	0.23407	1	ESRRB	ENSG00000119715.14	Lung	A=0.559	G=0.441	-0.359124	4.00689e-10
rs139115930	rs11629423	chr14:76140880	0.17336	0.92677	RP11-361H10.3	ENSG00000258454.1	Adipose - Visceral (Omentum)	C=0.478	G=0.522	0.378211	4.03959e-10
rs139115930	rs2543365	chr14:76130426	0.401456	0.676148	RP11-361H10.3	ENSG00000258454.1	Cells - Cultured fibroblasts	C=0.826	G=0.174	-0.52046	4.27752e-10
rs139115930	rs11629305	chr14:76137410	0.151483	1	GPATCH2L	ENSG00000089916.17	Thyroid	T=0.55	G=0.45	-0.154505	4.42642e-10
rs139115930	rs11159176	chr14:76128824	0.163453	1	GPATCH2L	ENSG00000089916.17	Adipose - Subcutaneous	A=0.531	G=0.469	-0.163283	4.44196e-10
rs139115930	rs2543369	chr14:76140063	0.29555	0.877321	GPATCH2L	ENSG00000089916.17	Thyroid	G=0.675	C=0.325	0.149064	4.52601e-10
rs139115930	rs58995840	chr14:76140452	0.29555	0.877321	GPATCH2L	ENSG00000089916.17	Thyroid	G=0.675	T=0.325	0.149064	4.52601e-10
rs139115930	rs7150419	chr14:76130364	0.152704	1	ESRRB	ENSG00000119715.14	Lung	T=0.548	C=0.452	0.379747	4.68354e-10
rs139115930	rs59572675	chr14:76132385	0.39505	0.675367	RP11-361H10.3	ENSG00000258454.1	Cells - Cultured fibroblasts	C=0.176	T=0.824	0.519991	4.75594e-10
rs139115930	rs61294469	chr14:76121502	0.159582	1	RP11-361H10.3	ENSG00000258454.1	Artery - Aorta	G=0.537	A=0.463	0.425418	4.83969e-10
rs139115930	rs12587923	chr14:76124235	0.160221	1	RP11-361H10.3	ENSG00000258454.1	Artery - Aorta	G=0.536	A=0.464	0.425418	4.83969e-10
rs139115930	rs2254581	chr14:76130361	0.401456	0.676148	RP11-361H10.3	ENSG00000258454.1	Cells - Cultured fibroblasts	G=0.826	C=0.174	-0.520053	4.8818e-10
rs139115930	rs11624297	chr14:76119528	0.23407	1	ESRRB	ENSG00000119715.14	Adipose - Visceral (Omentum)	A=0.559	G=0.441	-0.374961	4.99284e-10
rs139115930	rs2543367	chr14:76136349	0.157679	1	ESRRB	ENSG00000119715.14	Lung	A=0.46	G=0.54	-0.36431	4.99693e-10
rs139115930	rs11629305	chr14:76137410	0.151483	1	RP11-361H10.3	ENSG00000258454.1	Artery - Aorta	T=0.55	G=0.45	0.430943	5.12961e-10
rs139115930	rs7144552	chr14:76138465	0.164194	0.936683	ESRRB	ENSG00000119715.14	Colon - Sigmoid	G=0.497	C=0.503	0.464341	5.17607e-10
rs139115930	rs61294469	chr14:76121502	0.159582	1	ESRRB	ENSG00000119715.14	Adipose - Visceral (Omentum)	G=0.537	A=0.463	0.388126	5.2382e-10
rs139115930	rs12587923	chr14:76124235	0.160221	1	ESRRB	ENSG00000119715.14	Adipose - Visceral (Omentum)	G=0.536	A=0.464	0.388126	5.2382e-10
rs139115930	rs57801749	chr14:76133615	0.150876	1	ESRRB	ENSG00000119715.14	Lung	G=0.551	T=0.449	0.374789	5.44506e-10
rs139115930	rs11624297	chr14:76119528	0.23407	1	ESRRB	ENSG00000119715.14	Lung	A=0.559	G=0.441	-0.354556	5.51079e-10
rs139115930	rs57801749	chr14:76133615	0.150876	1	GPATCH2L	ENSG00000089916.17	Thyroid	G=0.551	T=0.449	-0.153988	5.54784e-10
rs139115930	rs11629305	chr14:76137410	0.151483	1	ESRRB	ENSG00000119715.14	Skin - Not Sun Exposed (Suprapubic)	T=0.55	G=0.45	0.352957	5.83698e-10
rs139115930	rs12588719	chr14:76119937	0.160863	1	RP11-361H10.3	ENSG00000258454.1	Esophagus - Muscularis	G=0.535	C=0.465	0.376386	5.96301e-10
rs139115930	rs11624297	chr14:76119528	0.23407	1	ESRRB	ENSG00000119715.14	Artery - Tibial	A=0.559	G=0.441	-0.287656	6.0494e-10
rs139115930	rs59718905	chr14:76122143	0.162153	1	RP11-361H10.3	ENSG00000258454.1	Artery - Aorta	T=0.533	C=0.467	0.416514	6.60034e-10
rs139115930	rs2591075	chr14:76133865	0.421591	0.67847	RP11-361H10.3	ENSG00000258454.1	Cells - Cultured fibroblasts	G=0.832	A=0.168	-0.532949	6.70686e-10
rs139115930	rs12588719	chr14:76119937	0.160863	1	ESRRB	ENSG00000119715.14	Adipose - Visceral (Omentum)	G=0.535	C=0.465	0.385706	6.81393e-10
rs139115930	rs58192397	chr14:76127347	0.163453	1	GPATCH2L	ENSG00000089916.17	Adipose - Subcutaneous	C=0.469	T=0.531	0.156622	7.11326e-10
rs139115930	rs7144552	chr14:76138465	0.164194	0.936683	GPATCH2L	ENSG00000089916.17	Colon - Transverse	G=0.497	C=0.503	-0.163106	7.14337e-10
rs139115930	rs963221	chr14:76139455	0.380805	0.621745	RP11-361H10.3	ENSG00000258454.1	Artery - Tibial	G=0.842	A=0.158	-0.412191	7.17561e-10
rs139115930	rs2591079	chr14:76140203	0.386693	0.628872	RP11-361H10.3	ENSG00000258454.1	Artery - Tibial	G=0.841	A=0.159	-0.412191	7.17561e-10
rs139115930	rs8019517	chr14:76118774	0.161507	1	ESRRB	ENSG00000119715.14	Adipose - Visceral (Omentum)	T=0.534	C=0.466	0.384969	7.36145e-10
rs139115930	rs61979234	chr14:76138646	0.135435	0.930503	RP11-361H10.3	ENSG00000258454.1	Artery - Aorta	G=0.542	T=0.458	0.419063	7.59836e-10
rs139115930	rs58192397	chr14:76127347	0.163453	1	RP11-361H10.3	ENSG00000258454.1	Artery - Aorta	C=0.469	T=0.531	-0.416626	7.65339e-10
rs139115930	rs8019517	chr14:76118774	0.161507	1	RP11-361H10.3	ENSG00000258454.1	Esophagus - Muscularis	T=0.534	C=0.466	0.37233	7.74878e-10
rs139115930	rs7150419	chr14:76130364	0.152704	1	ESRRB	ENSG00000119715.14	Skin - Sun Exposed (Lower leg)	T=0.548	C=0.452	0.31198	7.85394e-10
rs139115930	rs61979234	chr14:76138646	0.135435	0.930503	ESRRB	ENSG00000119715.14	Adipose - Subcutaneous	G=0.542	T=0.458	0.27783	7.93437e-10
rs139115930	rs2543368	chr14:76138640	0.386693	0.628872	RP11-361H10.3	ENSG00000258454.1	Artery - Tibial	A=0.841	G=0.159	-0.411491	8.09409e-10
rs139115930	rs11621985	chr14:76142124	0.123725	0.592241	RP11-361H10.3	ENSG00000258454.1	Colon - Sigmoid	G=0.344	T=0.656	0.438107	8.10073e-10
rs139115930	rs34338434	chr14:76138832	0.168959	0.925923	GPATCH2L	ENSG00000089916.17	Whole Blood	A=0.484	G=0.516	-0.144245	8.22335e-10
rs139115930	rs11159176	chr14:76128824	0.163453	1	RP11-361H10.3	ENSG00000258454.1	Artery - Aorta	A=0.531	G=0.469	0.425394	8.27187e-10
rs139115930	rs57801749	chr14:76133615	0.150876	1	ESRRB	ENSG00000119715.14	Adipose - Visceral (Omentum)	G=0.551	T=0.449	0.393345	8.28086e-10
rs139115930	rs2543355	chr14:76120492	0.0136176	1	GPATCH2L	ENSG00000089916.17	Cells - Cultured fibroblasts	T=0.069	C=0.931	-0.247921	8.29401e-10
rs139115930	rs11621985	chr14:76142124	0.123725	0.592241	RP11-361H10.3	ENSG00000258454.1	Artery - Aorta	G=0.344	T=0.656	0.40753	8.43728e-10
rs139115930	rs61294469	chr14:76121502	0.159582	1	RP11-361H10.3	ENSG00000258454.1	Esophagus - Muscularis	G=0.537	A=0.463	0.372883	8.55274e-10
rs139115930	rs12587923	chr14:76124235	0.160221	1	RP11-361H10.3	ENSG00000258454.1	Esophagus - Muscularis	G=0.536	A=0.464	0.372883	8.55274e-10
rs139115930	rs58192397	chr14:76127347	0.163453	1	ESRRB	ENSG00000119715.14	Skin - Sun Exposed (Lower leg)	C=0.469	T=0.531	-0.299392	8.81963e-10
rs139115930	rs11621985	chr14:76142124	0.123725	0.592241	ESRRB	ENSG00000119715.14	Pancreas	G=0.344	T=0.656	0.491626	9.42018e-10
rs139115930	rs2543367	chr14:76136349	0.157679	1	RP11-361H10.3	ENSG00000258454.1	Esophagus - Muscularis	A=0.46	G=0.54	-0.36527	9.43666e-10
rs139115930	rs2543367	chr14:76136349	0.157679	1	RP11-361H10.3	ENSG00000258454.1	Artery - Aorta	A=0.46	G=0.54	-0.420863	9.65703e-10
rs139115930	rs59718905	chr14:76122143	0.162153	1	RP11-361H10.3	ENSG00000258454.1	Esophagus - Muscularis	T=0.533	C=0.467	0.363439	9.79717e-10
rs139115930	rs57801749	chr14:76133615	0.150876	1	RP11-361H10.3	ENSG00000258454.1	Nerve - Tibial	G=0.551	T=0.449	0.354651	9.97218e-10
rs139115930	rs58192397	chr14:76127347	0.163453	1	GPATCH2L	ENSG00000089916.17	Cells - Cultured fibroblasts	C=0.469	T=0.531	0.151805	1.0299e-09
rs139115930	rs112617058	chr14:76119829	0.23407	1	RP11-361H10.3	ENSG00000258454.1	Thyroid	A=0.559	G=0.441	-0.337492	1.0559e-09
rs139115930	rs7144552	chr14:76138465	0.164194	0.936683	ESRRB	ENSG00000119715.14	Adipose - Visceral (Omentum)	G=0.497	C=0.503	0.390549	1.07384e-09
rs139115930	rs933621	chr14:76138415	0.366009	0.638898	RP11-361H10.3	ENSG00000258454.1	Adipose - Visceral (Omentum)	A=0.829	G=0.171	-0.44776	1.08088e-09
rs139115930	rs58143738	chr14:76140800	0.386693	0.628872	RP11-361H10.3	ENSG00000258454.1	Artery - Tibial	A=0.841	G=0.159	-0.406534	1.099e-09
rs139115930	rs2591081	chr14:76140979	0.386693	0.628872	RP11-361H10.3	ENSG00000258454.1	Artery - Tibial	C=0.841	T=0.159	-0.406534	1.099e-09
rs139115930	rs2543372	chr14:76141820	0.386693	0.628872	RP11-361H10.3	ENSG00000258454.1	Artery - Tibial	G=0.841	A=0.159	-0.406534	1.099e-09
rs139115930	rs2543373	chr14:76142126	0.386693	0.628872	RP11-361H10.3	ENSG00000258454.1	Artery - Tibial	G=0.841	A=0.159	-0.406534	1.099e-09
rs139115930	rs11159176	chr14:76128824	0.163453	1	ESRRB	ENSG00000119715.14	Lung	A=0.531	G=0.469	0.367516	1.10122e-09
rs139115930	rs57801749	chr14:76133615	0.150876	1	GPATCH2L	ENSG00000089916.17	Adipose - Subcutaneous	G=0.551	T=0.449	-0.160821	1.16168e-09
rs139115930	rs2591080	chr14:76140371	0.214981	0.531764	RP11-361H10.3	ENSG00000258454.1	Cells - Cultured fibroblasts	C=0.877	T=0.123	-0.630474	1.1717e-09
rs139115930	rs1197092548	chr14:76138385	0.402025	0.643599	RP11-361H10.3	ENSG00000258454.1	Artery - Tibial	A=0.84	-=0.16	-0.411467	1.25768e-09
rs139115930	rs59718905	chr14:76122143	0.162153	1	ESRRB	ENSG00000119715.14	Adipose - Visceral (Omentum)	T=0.533	C=0.467	0.375197	1.26059e-09
rs139115930	rs2543348	chr14:76118413	0.204639	0.942584	ESRRB	ENSG00000119715.14	Adipose - Subcutaneous	A=0.555	G=0.445	-0.264907	1.32047e-09
rs139115930	rs2543348	chr14:76118413	0.204639	0.942584	RP11-361H10.3	ENSG00000258454.1	Spleen	A=0.555	G=0.445	-0.552777	1.34451e-09
rs139115930	rs11629423	chr14:76140880	0.17336	0.92677	RP11-361H10.3	ENSG00000258454.1	Colon - Sigmoid	C=0.478	G=0.522	0.447468	1.39958e-09
rs139115930	rs2591082	chr14:76141897	0.386693	0.628872	RP11-361H10.3	ENSG00000258454.1	Artery - Tibial	C=0.841	T=0.159	-0.404221	1.39976e-09
rs139115930	rs7150419	chr14:76130364	0.152704	1	ESRRB	ENSG00000119715.14	Skin - Not Sun Exposed (Suprapubic)	T=0.548	C=0.452	0.346319	1.41926e-09
rs139115930	rs2543348	chr14:76118413	0.204639	0.942584	ESRRB	ENSG00000119715.14	Skin - Sun Exposed (Lower leg)	A=0.555	G=0.445	-0.293772	1.46494e-09
rs139115930	rs11159176	chr14:76128824	0.163453	1	GPATCH2L	ENSG00000089916.17	Thyroid	A=0.531	G=0.469	-0.147692	1.53638e-09
rs139115930	rs2591080	chr14:76140371	0.214981	0.531764	RP11-361H10.3	ENSG00000258454.1	Esophagus - Muscularis	C=0.877	T=0.123	-0.538736	1.54556e-09
rs139115930	rs7150419	chr14:76130364	0.152704	1	RP11-361H10.3	ENSG00000258454.1	Nerve - Tibial	T=0.548	C=0.452	0.350001	1.57253e-09
rs139115930	rs7144552	chr14:76138465	0.164194	0.936683	ESRRB	ENSG00000119715.14	Skin - Not Sun Exposed (Suprapubic)	G=0.497	C=0.503	0.345034	1.57614e-09
rs139115930	rs963221	chr14:76139455	0.380805	0.621745	RP11-361H10.3	ENSG00000258454.1	Cells - Cultured fibroblasts	G=0.842	A=0.158	-0.495811	1.58403e-09
rs139115930	rs2591079	chr14:76140203	0.386693	0.628872	RP11-361H10.3	ENSG00000258454.1	Cells - Cultured fibroblasts	G=0.841	A=0.159	-0.495811	1.58403e-09
rs139115930	rs58143738	chr14:76140800	0.386693	0.628872	RP11-361H10.3	ENSG00000258454.1	Cells - Cultured fibroblasts	A=0.841	G=0.159	-0.495811	1.58403e-09
rs139115930	rs2591081	chr14:76140979	0.386693	0.628872	RP11-361H10.3	ENSG00000258454.1	Cells - Cultured fibroblasts	C=0.841	T=0.159	-0.495811	1.58403e-09
rs139115930	rs2543372	chr14:76141820	0.386693	0.628872	RP11-361H10.3	ENSG00000258454.1	Cells - Cultured fibroblasts	G=0.841	A=0.159	-0.495811	1.58403e-09
rs139115930	rs2591082	chr14:76141897	0.386693	0.628872	RP11-361H10.3	ENSG00000258454.1	Cells - Cultured fibroblasts	C=0.841	T=0.159	-0.495811	1.58403e-09
rs139115930	rs2543373	chr14:76142126	0.386693	0.628872	RP11-361H10.3	ENSG00000258454.1	Cells - Cultured fibroblasts	G=0.841	A=0.159	-0.495811	1.58403e-09
rs139115930	rs59718905	chr14:76122143	0.162153	1	GPATCH2L	ENSG00000089916.17	Thyroid	T=0.533	C=0.467	-0.145439	1.64085e-09
rs139115930	rs57801749	chr14:76133615	0.150876	1	ESRRB	ENSG00000119715.14	Skin - Not Sun Exposed (Suprapubic)	G=0.551	T=0.449	0.344725	1.64185e-09
rs139115930	rs11159176	chr14:76128824	0.163453	1	RP11-361H10.3	ENSG00000258454.1	Nerve - Tibial	A=0.531	G=0.469	0.345393	1.67062e-09
rs139115930	rs11629423	chr14:76140880	0.17336	0.92677	RP11-361H10.3	ENSG00000258454.1	Skin - Not Sun Exposed (Suprapubic)	C=0.478	G=0.522	0.346447	1.72587e-09
rs139115930	rs34338434	chr14:76138832	0.168959	0.925923	ESRRB	ENSG00000119715.14	Adipose - Visceral (Omentum)	A=0.484	G=0.516	0.386403	1.73169e-09
rs139115930	rs61979234	chr14:76138646	0.135435	0.930503	RP11-361H10.3	ENSG00000258454.1	Thyroid	G=0.542	T=0.458	0.345909	1.90286e-09
rs139115930	rs11629305	chr14:76137410	0.151483	1	ESRRB	ENSG00000119715.14	Skin - Sun Exposed (Lower leg)	T=0.55	G=0.45	0.303439	1.9363e-09
rs139115930	rs11159176	chr14:76128824	0.163453	1	ESRRB	ENSG00000119715.14	Skin - Sun Exposed (Lower leg)	A=0.531	G=0.469	0.301592	2.0053e-09
rs139115930	rs34338434	chr14:76138832	0.168959	0.925923	RP11-361H10.3	ENSG00000258454.1	Colon - Transverse	A=0.484	G=0.516	0.441927	2.04674e-09
rs139115930	rs57801749	chr14:76133615	0.150876	1	ESRRB	ENSG00000119715.14	Skin - Sun Exposed (Lower leg)	G=0.551	T=0.449	0.30401	2.14516e-09
rs139115930	rs11629305	chr14:76137410	0.151483	1	ESRRB	ENSG00000119715.14	Adipose - Subcutaneous	T=0.55	G=0.45	0.273865	2.15987e-09
rs139115930	rs34338434	chr14:76138832	0.168959	0.925923	ESRRB	ENSG00000119715.14	Skin - Not Sun Exposed (Suprapubic)	A=0.484	G=0.516	0.338887	2.16956e-09
rs139115930	rs58192397	chr14:76127347	0.163453	1	RP11-361H10.3	ENSG00000258454.1	Cells - Cultured fibroblasts	C=0.469	T=0.531	-0.384716	2.18478e-09
rs139115930	rs7144552	chr14:76138465	0.164194	0.936683	GPATCH2L	ENSG00000089916.17	Pancreas	G=0.497	C=0.503	-0.304114	2.18904e-09
rs139115930	rs61979234	chr14:76138646	0.135435	0.930503	GPATCH2L	ENSG00000089916.17	Whole Blood	G=0.542	T=0.458	-0.14371	2.20401e-09
rs139115930	rs34338434	chr14:76138832	0.168959	0.925923	RP11-361H10.3	ENSG00000258454.1	Skin - Not Sun Exposed (Suprapubic)	A=0.484	G=0.516	0.345632	2.38988e-09
rs139115930	rs7150419	chr14:76130364	0.152704	1	ESRRB	ENSG00000119715.14	Adipose - Subcutaneous	T=0.548	C=0.452	0.27402	2.41787e-09
rs139115930	rs1197092548	chr14:76138385	0.402025	0.643599	RP11-361H10.3	ENSG00000258454.1	Adipose - Visceral (Omentum)	A=0.84	-=0.16	-0.46183	2.44595e-09
rs139115930	rs2543348	chr14:76118413	0.204639	0.942584	ESRRB	ENSG00000119715.14	Artery - Aorta	A=0.555	G=0.445	-0.429838	2.45361e-09
rs139115930	rs142084664	chr14:76124488	0.00529433	1	GPATCH2L	ENSG00000089916.17	Skin - Sun Exposed (Lower leg)	C=0.972	T=0.028	0.438322	2.49625e-09
rs139115930	rs61294469	chr14:76121502	0.159582	1	RP11-361H10.3	ENSG00000258454.1	Nerve - Tibial	G=0.537	A=0.463	0.339395	2.50223e-09
rs139115930	rs12587923	chr14:76124235	0.160221	1	RP11-361H10.3	ENSG00000258454.1	Nerve - Tibial	G=0.536	A=0.464	0.339395	2.50223e-09
rs139115930	rs12588719	chr14:76119937	0.160863	1	ESRRB	ENSG00000119715.14	Skin - Sun Exposed (Lower leg)	G=0.535	C=0.465	0.29839	2.50862e-09
rs139115930	rs11629305	chr14:76137410	0.151483	1	RP11-361H10.3	ENSG00000258454.1	Thyroid	T=0.55	G=0.45	0.343271	2.54551e-09
rs139115930	rs11629305	chr14:76137410	0.151483	1	RP11-361H10.3	ENSG00000258454.1	Nerve - Tibial	T=0.55	G=0.45	0.345505	2.55144e-09
rs139115930	rs11621985	chr14:76142124	0.123725	0.592241	ESRRB	ENSG00000119715.14	Brain - Cortex	G=0.344	T=0.656	0.612046	2.58196e-09
rs139115930	rs58143738	chr14:76140800	0.386693	0.628872	RP11-361H10.3	ENSG00000258454.1	Adipose - Visceral (Omentum)	A=0.841	G=0.159	-0.457874	2.59161e-09
rs139115930	rs2591081	chr14:76140979	0.386693	0.628872	RP11-361H10.3	ENSG00000258454.1	Adipose - Visceral (Omentum)	C=0.841	T=0.159	-0.457874	2.59161e-09
rs139115930	rs2543372	chr14:76141820	0.386693	0.628872	RP11-361H10.3	ENSG00000258454.1	Adipose - Visceral (Omentum)	G=0.841	A=0.159	-0.457874	2.59161e-09
rs139115930	rs2543373	chr14:76142126	0.386693	0.628872	RP11-361H10.3	ENSG00000258454.1	Adipose - Visceral (Omentum)	G=0.841	A=0.159	-0.457874	2.59161e-09
rs139115930	rs34338434	chr14:76138832	0.168959	0.925923	RP11-361H10.3	ENSG00000258454.1	Adipose - Visceral (Omentum)	A=0.484	G=0.516	0.364157	2.68976e-09
rs139115930	rs35205405	chr14:76118116	0.0292218	0.431356	GPATCH2L	ENSG00000089916.17	Skin - Not Sun Exposed (Suprapubic)	C=0.541	G=0.459	-0.184827	2.69309e-09
rs139115930	rs58192397	chr14:76127347	0.163453	1	GPATCH2L	ENSG00000089916.17	Thyroid	C=0.469	T=0.531	0.142078	2.72977e-09
rs139115930	rs11159176	chr14:76128824	0.163453	1	ESRRB	ENSG00000119715.14	Skin - Not Sun Exposed (Suprapubic)	A=0.531	G=0.469	0.334565	2.73873e-09
rs139115930	rs963221	chr14:76139455	0.380805	0.621745	RP11-361H10.3	ENSG00000258454.1	Adipose - Visceral (Omentum)	G=0.842	A=0.158	-0.458415	2.76096e-09
rs139115930	rs2591079	chr14:76140203	0.386693	0.628872	RP11-361H10.3	ENSG00000258454.1	Adipose - Visceral (Omentum)	G=0.841	A=0.159	-0.458415	2.76096e-09
rs139115930	rs61294469	chr14:76121502	0.159582	1	ESRRB	ENSG00000119715.14	Skin - Sun Exposed (Lower leg)	G=0.537	A=0.463	0.296922	2.7864e-09
rs139115930	rs12587923	chr14:76124235	0.160221	1	ESRRB	ENSG00000119715.14	Skin - Sun Exposed (Lower leg)	G=0.536	A=0.464	0.296922	2.7864e-09
rs139115930	rs60883462	chr14:76103140	0.0595798	0.526237	GPATCH2L	ENSG00000089916.17	Esophagus - Muscularis	T=0.462	C=0.538	-0.166705	2.79648e-09
rs139115930	rs11629423	chr14:76140880	0.17336	0.92677	ESRRB	ENSG00000119715.14	Colon - Sigmoid	C=0.478	G=0.522	0.441921	2.85917e-09
rs139115930	rs12588719	chr14:76119937	0.160863	1	GPATCH2L	ENSG00000089916.17	Thyroid	G=0.535	C=0.465	-0.144274	2.9074e-09
rs139115930	rs2543367	chr14:76136349	0.157679	1	ESRRB	ENSG00000119715.14	Nerve - Tibial	A=0.46	G=0.54	-0.341601	2.93333e-09
rs139115930	rs12588719	chr14:76119937	0.160863	1	RP11-361H10.3	ENSG00000258454.1	Nerve - Tibial	G=0.535	C=0.465	0.338615	3.02695e-09
rs139115930	rs7150419	chr14:76130364	0.152704	1	RP11-361H10.3	ENSG00000258454.1	Thyroid	T=0.548	C=0.452	0.342369	3.02791e-09
rs139115930	rs61294469	chr14:76121502	0.159582	1	GPATCH2L	ENSG00000089916.17	Thyroid	G=0.537	A=0.463	-0.144227	3.08175e-09
rs139115930	rs12587923	chr14:76124235	0.160221	1	GPATCH2L	ENSG00000089916.17	Thyroid	G=0.536	A=0.464	-0.144227	3.08175e-09
rs139115930	rs8019517	chr14:76118774	0.161507	1	ESRRB	ENSG00000119715.14	Lung	T=0.534	C=0.466	0.352761	3.32031e-09
rs139115930	rs34338434	chr14:76138832	0.168959	0.925923	RP11-361H10.3	ENSG00000258454.1	Colon - Sigmoid	A=0.484	G=0.516	0.435442	3.40776e-09
rs139115930	rs61294469	chr14:76121502	0.159582	1	GPATCH2L	ENSG00000089916.17	Adipose - Subcutaneous	G=0.537	A=0.463	-0.154327	3.44158e-09
rs139115930	rs12587923	chr14:76124235	0.160221	1	GPATCH2L	ENSG00000089916.17	Adipose - Subcutaneous	G=0.536	A=0.464	-0.154327	3.44158e-09
rs139115930	rs11624297	chr14:76119528	0.23407	1	RP11-361H10.3	ENSG00000258454.1	Thyroid	A=0.559	G=0.441	-0.326461	3.4644e-09
rs139115930	rs2591082	chr14:76141897	0.386693	0.628872	RP11-361H10.3	ENSG00000258454.1	Adipose - Visceral (Omentum)	C=0.841	T=0.159	-0.454126	3.53873e-09
rs139115930	rs11623014	chr14:76139357	0.139922	0.603651	ESRRB	ENSG00000119715.14	Esophagus - Gastroesophageal Junction	T=0.325	C=0.675	0.413332	3.54154e-09
rs139115930	rs1107196	chr14:76139905	0.0182737	0.153626	GPATCH2L	ENSG00000089916.17	Cells - Cultured fibroblasts	T=0.875	C=0.125	0.201113	3.74827e-09
rs139115930	rs7144552	chr14:76138465	0.164194	0.936683	RP11-361H10.3	ENSG00000258454.1	Colon - Sigmoid	G=0.497	C=0.503	0.438042	4.30753e-09
rs139115930	rs2543347	chr14:76118284	0.0295744	0.603436	RP11-361H10.3	ENSG00000258454.1	Adipose - Visceral (Omentum)	G=0.305	A=0.695	0.354827	4.33431e-09
rs139115930	rs2543347	chr14:76118284	0.0295744	0.603436	RP11-361H10.3	ENSG00000258454.1	Cells - Cultured fibroblasts	G=0.305	A=0.695	0.381514	4.3675e-09
rs139115930	rs7144552	chr14:76138465	0.164194	0.936683	RP11-361H10.3	ENSG00000258454.1	Skin - Not Sun Exposed (Suprapubic)	G=0.497	C=0.503	0.343365	4.39596e-09
rs139115930	rs59718905	chr14:76122143	0.162153	1	GPATCH2L	ENSG00000089916.17	Adipose - Subcutaneous	T=0.533	C=0.467	-0.15072	4.4624e-09
rs139115930	rs2543367	chr14:76136349	0.157679	1	ESRRB	ENSG00000119715.14	Skin - Not Sun Exposed (Suprapubic)	A=0.46	G=0.54	-0.328318	4.46433e-09
rs139115930	rs963221	chr14:76139455	0.380805	0.621745	RP11-361H10.3	ENSG00000258454.1	Esophagus - Muscularis	G=0.842	A=0.158	-0.436062	4.49495e-09
rs139115930	rs2591079	chr14:76140203	0.386693	0.628872	RP11-361H10.3	ENSG00000258454.1	Esophagus - Muscularis	G=0.841	A=0.159	-0.436062	4.49495e-09
rs139115930	rs58143738	chr14:76140800	0.386693	0.628872	RP11-361H10.3	ENSG00000258454.1	Esophagus - Muscularis	A=0.841	G=0.159	-0.436062	4.49495e-09
rs139115930	rs2591081	chr14:76140979	0.386693	0.628872	RP11-361H10.3	ENSG00000258454.1	Esophagus - Muscularis	C=0.841	T=0.159	-0.436062	4.49495e-09
rs139115930	rs2543372	chr14:76141820	0.386693	0.628872	RP11-361H10.3	ENSG00000258454.1	Esophagus - Muscularis	G=0.841	A=0.159	-0.436062	4.49495e-09
rs139115930	rs2543373	chr14:76142126	0.386693	0.628872	RP11-361H10.3	ENSG00000258454.1	Esophagus - Muscularis	G=0.841	A=0.159	-0.436062	4.49495e-09
rs139115930	rs72727835	chr14:76138660	0.0173468	0.148336	GPATCH2L	ENSG00000089916.17	Cells - Cultured fibroblasts	G=0.873	C=0.127	0.199597	4.58868e-09
rs139115930	rs2111777	chr14:76127085	0.577507	1	GPATCH2L	ENSG00000089916.17	Nerve - Tibial	A=0.757	G=0.243	0.192829	4.66043e-09
rs139115930	rs12588719	chr14:76119937	0.160863	1	GPATCH2L	ENSG00000089916.17	Adipose - Subcutaneous	G=0.535	C=0.465	-0.153296	4.94886e-09
rs139115930	rs57801749	chr14:76133615	0.150876	1	RP11-361H10.3	ENSG00000258454.1	Thyroid	G=0.551	T=0.449	0.337706	5.04763e-09
rs139115930	rs11624297	chr14:76119528	0.23407	1	ESRRB	ENSG00000119715.14	Adipose - Subcutaneous	A=0.559	G=0.441	-0.253808	5.07498e-09
rs139115930	rs8019517	chr14:76118774	0.161507	1	GPATCH2L	ENSG00000089916.17	Thyroid	T=0.534	C=0.466	-0.141665	5.12106e-09
rs139115930	rs2543368	chr14:76138640	0.386693	0.628872	RP11-361H10.3	ENSG00000258454.1	Adipose - Visceral (Omentum)	A=0.841	G=0.159	-0.453023	5.14614e-09
rs139115930	rs12588719	chr14:76119937	0.160863	1	ESRRB	ENSG00000119715.14	Skin - Not Sun Exposed (Suprapubic)	G=0.535	C=0.465	0.326706	5.28795e-09
rs139115930	rs2543348	chr14:76118413	0.204639	0.942584	RP11-361H10.3	ENSG00000258454.1	Thyroid	A=0.555	G=0.445	-0.328083	5.55419e-09
rs139115930	rs112367700	chr14:76119854	0.0115211	1	GPATCH2L	ENSG00000089916.17	Adipose - Subcutaneous	A=0.941	T=0.059	0.294252	5.57117e-09
rs139115930	rs73304555	chr14:76123247	0.0113139	1	GPATCH2L	ENSG00000089916.17	Adipose - Subcutaneous	C=0.942	T=0.058	0.294252	5.57117e-09
rs139115930	rs2543355	chr14:76120492	0.0136176	1	GPATCH2L	ENSG00000089916.17	Adipose - Subcutaneous	T=0.069	C=0.931	-0.242499	5.59361e-09
rs139115930	rs59718905	chr14:76122143	0.162153	1	ESRRB	ENSG00000119715.14	Lung	T=0.533	C=0.467	0.343966	5.61843e-09
rs139115930	rs2591082	chr14:76141897	0.386693	0.628872	RP11-361H10.3	ENSG00000258454.1	Esophagus - Muscularis	C=0.841	T=0.159	-0.433377	5.65566e-09
rs139115930	rs2543367	chr14:76136349	0.157679	1	RP11-361H10.3	ENSG00000258454.1	Thyroid	A=0.46	G=0.54	-0.329797	5.79872e-09
rs139115930	rs61979234	chr14:76138646	0.135435	0.930503	GPATCH2L	ENSG00000089916.17	Colon - Transverse	G=0.542	T=0.458	-0.154662	5.89011e-09
rs139115930	rs11629423	chr14:76140880	0.17336	0.92677	ESRRB	ENSG00000119715.14	Brain - Cortex	C=0.478	G=0.522	0.61975	6.05431e-09
rs139115930	rs61396363	chr14:76121191	0.631011	1	GPATCH2L	ENSG00000089916.17	Skin - Not Sun Exposed (Suprapubic)	T=0.227	G=0.773	-0.209713	6.05543e-09
rs139115930	rs60302577	chr14:76125596	0.0113139	1	GPATCH2L	ENSG00000089916.17	Adipose - Subcutaneous	G=0.942	A=0.058	0.28888	6.15578e-09
rs139115930	.	chr14:76131399	0.39505	0.675367	RP11-361H10.3	ENSG00000258454.1	Cells - Cultured fibroblasts	G=0.176	-=0.824	0.482865	6.18214e-09
rs139115930	rs57801749	chr14:76133615	0.150876	1	ESRRB	ENSG00000119715.14	Adipose - Subcutaneous	G=0.551	T=0.449	0.266927	6.33833e-09
rs139115930	rs59718905	chr14:76122143	0.162153	1	RP11-361H10.3	ENSG00000258454.1	Nerve - Tibial	T=0.533	C=0.467	0.324887	6.47484e-09
rs139115930	rs933621	chr14:76138415	0.366009	0.638898	RP11-361H10.3	ENSG00000258454.1	Nerve - Tibial	A=0.829	G=0.171	-0.382225	6.54331e-09
rs139115930	rs112617058	chr14:76119829	0.23407	1	ESRRB	ENSG00000119715.14	Adipose - Subcutaneous	A=0.559	G=0.441	-0.25288	6.65126e-09
rs139115930	rs8019517	chr14:76118774	0.161507	1	ESRRB	ENSG00000119715.14	Skin - Not Sun Exposed (Suprapubic)	T=0.534	C=0.466	0.324552	6.67664e-09
rs139115930	rs2111776	chr14:76126984	0.67594	0.969875	ESRRB	ENSG00000119715.14	Esophagus - Muscularis	G=0.117	T=0.883	0.483056	6.74372e-09
rs139115930	rs61979234	chr14:76138646	0.135435	0.930503	RP11-361H10.3	ENSG00000258454.1	Adipose - Visceral (Omentum)	G=0.542	T=0.458	0.362455	6.77564e-09
rs139115930	rs8019517	chr14:76118774	0.161507	1	GPATCH2L	ENSG00000089916.17	Adipose - Subcutaneous	T=0.534	C=0.466	-0.151327	7.23634e-09
rs139115930	rs28433751	chr14:76125122	0.0115211	1	GPATCH2L	ENSG00000089916.17	Adipose - Subcutaneous	G=0.941	C=0.059	0.251031	7.41842e-09
rs139115930	rs2591089	chr14:76121457	0.740614	1	GPATCH2L	ENSG00000089916.17	Cells - EBV-transformed lymphocytes	A=0.8	C=0.2	-0.458015	7.42625e-09
rs139115930	rs2543367	chr14:76136349	0.157679	1	ESRRB	ENSG00000119715.14	Adipose - Subcutaneous	A=0.46	G=0.54	-0.260689	7.74255e-09
rs139115930	rs61979234	chr14:76138646	0.135435	0.930503	ESRRB	ENSG00000119715.14	Artery - Tibial	G=0.542	T=0.458	0.277239	7.79093e-09
rs139115930	rs59718905	chr14:76122143	0.162153	1	ESRRB	ENSG00000119715.14	Skin - Sun Exposed (Lower leg)	T=0.533	C=0.467	0.284663	7.95647e-09
rs139115930	rs59361611	chr14:76128785	0.593457	1	GPATCH2L	ENSG00000089916.17	Skin - Sun Exposed (Lower leg)	T=0.762	C=0.238	0.179825	8.20099e-09
rs139115930	rs12588719	chr14:76119937	0.160863	1	ESRRB	ENSG00000119715.14	Lung	G=0.535	C=0.465	0.343742	8.33347e-09
rs139115930	rs61294469	chr14:76121502	0.159582	1	ESRRB	ENSG00000119715.14	Lung	G=0.537	A=0.463	0.343742	8.33347e-09
rs139115930	rs12587923	chr14:76124235	0.160221	1	ESRRB	ENSG00000119715.14	Lung	G=0.536	A=0.464	0.343742	8.33347e-09
rs139115930	rs61537166	chr14:76127955	0.0113139	1	GPATCH2L	ENSG00000089916.17	Adipose - Subcutaneous	C=0.942	A=0.058	0.286404	8.80345e-09
rs139115930	rs61304276	chr14:76127959	0.0113139	1	GPATCH2L	ENSG00000089916.17	Adipose - Subcutaneous	G=0.942	T=0.058	0.286404	8.80345e-09
rs139115930	rs11621985	chr14:76142124	0.123725	0.592241	ESRRB	ENSG00000119715.14	Esophagus - Gastroesophageal Junction	G=0.344	T=0.656	0.386537	9.09582e-09
rs139115930	rs11629423	chr14:76140880	0.17336	0.92677	GPATCH2L	ENSG00000089916.17	Stomach	C=0.478	G=0.522	-0.184277	9.20377e-09
rs139115930	rs933621	chr14:76138415	0.366009	0.638898	RP11-361H10.3	ENSG00000258454.1	Thyroid	A=0.829	G=0.171	-0.388487	9.55371e-09
rs139115930	rs2543367	chr14:76136349	0.157679	1	GPATCH2L	ENSG00000089916.17	Thyroid	A=0.46	G=0.54	0.139975	9.71152e-09
rs139115930	rs34338434	chr14:76138832	0.168959	0.925923	RP11-361H10.3	ENSG00000258454.1	Lung	A=0.484	G=0.516	0.33199	9.80698e-09
rs139115930	rs12588719	chr14:76119937	0.160863	1	RP11-361H10.3	ENSG00000258454.1	Adipose - Visceral (Omentum)	G=0.535	C=0.465	0.342596	9.9979e-09
rs139115930	rs34338434	chr14:76138832	0.168959	0.925923	GPATCH2L	ENSG00000089916.17	Pancreas	A=0.484	G=0.516	-0.288932	1.04216e-08
rs139115930	rs8019517	chr14:76118774	0.161507	1	ESRRB	ENSG00000119715.14	Skin - Sun Exposed (Lower leg)	T=0.534	C=0.466	0.285634	1.07454e-08
rs139115930	rs2543348	chr14:76118413	0.204639	0.942584	ESRRB	ENSG00000119715.14	Artery - Tibial	A=0.555	G=0.445	-0.266346	1.08202e-08
rs139115930	rs7144552	chr14:76138465	0.164194	0.936683	ESRRB	ENSG00000119715.14	Brain - Cortex	G=0.497	C=0.503	0.606301	1.14599e-08
rs139115930	rs61979234	chr14:76138646	0.135435	0.930503	RP11-361H10.3	ENSG00000258454.1	Adipose - Subcutaneous	G=0.542	T=0.458	0.323115	1.18483e-08
rs139115930	rs61294469	chr14:76121502	0.159582	1	ESRRB	ENSG00000119715.14	Skin - Not Sun Exposed (Suprapubic)	G=0.537	A=0.463	0.319105	1.20112e-08
rs139115930	rs12587923	chr14:76124235	0.160221	1	ESRRB	ENSG00000119715.14	Skin - Not Sun Exposed (Suprapubic)	G=0.536	A=0.464	0.319105	1.20112e-08
rs139115930	rs11159176	chr14:76128824	0.163453	1	GPATCH2L	ENSG00000089916.17	Esophagus - Mucosa	A=0.531	G=0.469	-0.16641	1.2351e-08
rs139115930	rs7144552	chr14:76138465	0.164194	0.936683	RP11-361H10.3	ENSG00000258454.1	Colon - Transverse	G=0.497	C=0.503	0.427011	1.30494e-08
rs139115930	rs11159176	chr14:76128824	0.163453	1	ESRRB	ENSG00000119715.14	Adipose - Subcutaneous	A=0.531	G=0.469	0.258791	1.38681e-08
rs139115930	rs11623014	chr14:76139357	0.139922	0.603651	ESRRB	ENSG00000119715.14	Spleen	T=0.325	C=0.675	0.448168	1.40496e-08
rs139115930	rs11159176	chr14:76128824	0.163453	1	RP11-361H10.3	ENSG00000258454.1	Adipose - Visceral (Omentum)	A=0.531	G=0.469	0.344128	1.48044e-08
rs139115930	rs11159176	chr14:76128824	0.163453	1	GPATCH2L	ENSG00000089916.17	Pancreas	A=0.531	G=0.469	-0.302848	1.48482e-08
rs139115930	rs11629305	chr14:76137410	0.151483	1	GPATCH2L	ENSG00000089916.17	Esophagus - Mucosa	T=0.55	G=0.45	-0.165131	1.50148e-08
rs139115930	rs7150419	chr14:76130364	0.152704	1	GPATCH2L	ENSG00000089916.17	Esophagus - Mucosa	T=0.548	C=0.452	-0.165835	1.50325e-08
rs139115930	rs11621985	chr14:76142124	0.123725	0.592241	RP11-361H10.3	ENSG00000258454.1	Esophagus - Mucosa	G=0.344	T=0.656	0.3206	1.53977e-08
rs139115930	rs2543348	chr14:76118413	0.204639	0.942584	GPATCH2L	ENSG00000089916.17	Skin - Sun Exposed (Lower leg)	A=0.555	G=0.445	0.1545	1.55339e-08
rs139115930	rs2160878	chr14:76128506	0.600026	1	GPATCH2L	ENSG00000089916.17	Cells - EBV-transformed lymphocytes	C=0.764	T=0.236	-0.432136	1.58718e-08
rs139115930	rs2543362	chr14:76128549	0.600026	1	GPATCH2L	ENSG00000089916.17	Cells - EBV-transformed lymphocytes	C=0.764	T=0.236	-0.432136	1.58718e-08
rs139115930	rs7150419	chr14:76130364	0.152704	1	RP11-361H10.3	ENSG00000258454.1	Adipose - Visceral (Omentum)	T=0.548	C=0.452	0.351618	1.60739e-08
rs139115930	rs2543367	chr14:76136349	0.157679	1	RP11-361H10.3	ENSG00000258454.1	Adipose - Subcutaneous	A=0.46	G=0.54	-0.319134	1.61482e-08
rs139115930	rs933621	chr14:76138415	0.366009	0.638898	RP11-361H10.3	ENSG00000258454.1	Esophagus - Muscularis	A=0.829	G=0.171	-0.402377	1.61704e-08
rs139115930	rs59718905	chr14:76122143	0.162153	1	ESRRB	ENSG00000119715.14	Adipose - Subcutaneous	T=0.533	C=0.467	0.252192	1.64461e-08
rs139115930	rs11629305	chr14:76137410	0.151483	1	RP11-361H10.3	ENSG00000258454.1	Adipose - Visceral (Omentum)	T=0.55	G=0.45	0.348329	1.72038e-08
rs139115930	rs11629305	chr14:76137410	0.151483	1	GPATCH2L	ENSG00000089916.17	Whole Blood	T=0.55	G=0.45	-0.136041	1.74511e-08
rs139115930	rs11623014	chr14:76139357	0.139922	0.603651	ESRRB	ENSG00000119715.14	Pancreas	T=0.325	C=0.675	0.474626	1.76402e-08
rs139115930	rs59718905	chr14:76122143	0.162153	1	RP11-361H10.3	ENSG00000258454.1	Adipose - Visceral (Omentum)	T=0.533	C=0.467	0.332862	1.76804e-08
rs139115930	rs61979234	chr14:76138646	0.135435	0.930503	GPATCH2L	ENSG00000089916.17	Pancreas	G=0.542	T=0.458	-0.298124	1.79665e-08
rs139115930	rs2111778	chr14:76128369	0.596728	1	GPATCH2L	ENSG00000089916.17	Skin - Sun Exposed (Lower leg)	A=0.763	G=0.237	0.176738	1.8109e-08
rs139115930	rs8019517	chr14:76118774	0.161507	1	RP11-361H10.3	ENSG00000258454.1	Adipose - Visceral (Omentum)	T=0.534	C=0.466	0.336462	1.86519e-08
rs139115930	rs2591076	chr14:76135821	0.398235	0.675758	ESRRB	ENSG00000119715.14	Esophagus - Muscularis	G=0.825	A=0.175	-0.396109	1.99203e-08
rs139115930	.	chr14:76136603	0.398235	0.675758	ESRRB	ENSG00000119715.14	Esophagus - Muscularis	A=0.825	-=0.175	-0.396109	1.99203e-08
rs139115930	rs57954498	chr14:76137686	0.39505	0.675367	ESRRB	ENSG00000119715.14	Esophagus - Muscularis	G=0.824	A=0.176	-0.396109	1.99203e-08
rs139115930	rs2591077	chr14:76138085	0.377544	0.653433	ESRRB	ENSG00000119715.14	Esophagus - Muscularis	T=0.827	C=0.173	-0.396109	1.99203e-08
rs139115930	rs57488975	chr14:76135613	0.219113	0.500639	RP11-361H10.3	ENSG00000258454.1	Cells - Cultured fibroblasts	G=0.861	A=0.139	-0.524011	2.00474e-08
rs139115930	rs7150419	chr14:76130364	0.152704	1	GPATCH2L	ENSG00000089916.17	Whole Blood	T=0.548	C=0.452	-0.135342	2.05812e-08
rs139115930	rs11623014	chr14:76139357	0.139922	0.603651	RP11-361H10.3	ENSG00000258454.1	Pituitary	T=0.325	C=0.675	0.442515	2.26937e-08
rs139115930	rs34338434	chr14:76138832	0.168959	0.925923	ESRRB	ENSG00000119715.14	Brain - Cortex	A=0.484	G=0.516	0.604815	2.2717e-08
rs139115930	rs2543365	chr14:76130426	0.401456	0.676148	ESRRB	ENSG00000119715.14	Esophagus - Muscularis	C=0.826	G=0.174	-0.392674	2.28559e-08
rs139115930	rs59718905	chr14:76122143	0.162153	1	GPATCH2L	ENSG00000089916.17	Esophagus - Mucosa	T=0.533	C=0.467	-0.157386	2.2874e-08
rs139115930	.	chr14:76126247	0.697956	1	ESRRB	ENSG00000119715.14	Esophagus - Muscularis	A=0.886	-=0.114	-0.478874	2.41676e-08
rs139115930	rs59704713	chr14:76112017	0.136824	0.532868	GPATCH2L	ENSG00000089916.17	Esophagus - Muscularis	A=0.277	G=0.723	-0.169288	2.45116e-08
rs139115930	rs59157796	chr14:76112114	0.136824	0.532868	GPATCH2L	ENSG00000089916.17	Esophagus - Muscularis	C=0.277	T=0.723	-0.169288	2.45116e-08
rs139115930	rs11628239	chr14:76112221	0.136824	0.532868	GPATCH2L	ENSG00000089916.17	Esophagus - Muscularis	G=0.277	A=0.723	-0.169288	2.45116e-08
rs139115930	rs73304578	chr14:76127772	0.0441812	1	ESRRB	ENSG00000119715.14	Nerve - Tibial	C=0.807	G=0.193	-0.386788	2.4984e-08
rs139115930	rs8019517	chr14:76118774	0.161507	1	RP11-361H10.3	ENSG00000258454.1	Nerve - Tibial	T=0.534	C=0.466	0.318769	2.56367e-08
rs139115930	rs117068942	chr14:76103878	0.00390618	0.175705	RP11-270M14.4	ENSG00000259103.1	Testis	G=0.977	C=0.023	0.721404	2.74342e-08
rs139115930	rs12588719	chr14:76119937	0.160863	1	GPATCH2L	ENSG00000089916.17	Pancreas	G=0.535	C=0.465	-0.293203	2.85779e-08
rs139115930	rs61294469	chr14:76121502	0.159582	1	GPATCH2L	ENSG00000089916.17	Pancreas	G=0.537	A=0.463	-0.293203	2.85779e-08
rs139115930	rs12587923	chr14:76124235	0.160221	1	GPATCH2L	ENSG00000089916.17	Pancreas	G=0.536	A=0.464	-0.293203	2.85779e-08
rs139115930	rs933621	chr14:76138415	0.366009	0.638898	ESRRB	ENSG00000119715.14	Adipose - Subcutaneous	A=0.829	G=0.171	-0.295077	2.88703e-08
rs139115930	rs2543368	chr14:76138640	0.386693	0.628872	ESRRB	ENSG00000119715.14	Adipose - Subcutaneous	A=0.841	G=0.159	-0.313705	2.90882e-08
rs139115930	rs12588719	chr14:76119937	0.160863	1	ESRRB	ENSG00000119715.14	Adipose - Subcutaneous	G=0.535	C=0.465	0.252834	2.91803e-08
rs139115930	rs59572675	chr14:76132385	0.39505	0.675367	ESRRB	ENSG00000119715.14	Esophagus - Muscularis	C=0.176	T=0.824	0.390888	2.93635e-08
rs139115930	rs2543367	chr14:76136349	0.157679	1	RP11-361H10.3	ENSG00000258454.1	Adipose - Visceral (Omentum)	A=0.46	G=0.54	-0.328085	3.04272e-08
rs139115930	rs61294469	chr14:76121502	0.159582	1	ESRRB	ENSG00000119715.14	Adipose - Subcutaneous	G=0.537	A=0.463	0.251596	3.08755e-08
rs139115930	rs12587923	chr14:76124235	0.160221	1	ESRRB	ENSG00000119715.14	Adipose - Subcutaneous	G=0.536	A=0.464	0.251596	3.08755e-08
rs139115930	rs963221	chr14:76139455	0.380805	0.621745	ESRRB	ENSG00000119715.14	Adipose - Subcutaneous	G=0.842	A=0.158	-0.314014	3.17738e-08
rs139115930	rs2591079	chr14:76140203	0.386693	0.628872	ESRRB	ENSG00000119715.14	Adipose - Subcutaneous	G=0.841	A=0.159	-0.314014	3.17738e-08
rs139115930	rs2160878	chr14:76128506	0.600026	1	GPATCH2L	ENSG00000089916.17	Skin - Sun Exposed (Lower leg)	C=0.764	T=0.236	0.173317	3.18308e-08
rs139115930	rs2543362	chr14:76128549	0.600026	1	GPATCH2L	ENSG00000089916.17	Skin - Sun Exposed (Lower leg)	C=0.764	T=0.236	0.173317	3.18308e-08
rs139115930	rs73304578	chr14:76127772	0.0441812	1	ESRRB	ENSG00000119715.14	Esophagus - Muscularis	C=0.807	G=0.193	-0.3912	3.21775e-08
rs139115930	rs11629423	chr14:76140880	0.17336	0.92677	RP11-361H10.3	ENSG00000258454.1	Lung	C=0.478	G=0.522	0.318224	3.24082e-08
rs139115930	rs11623014	chr14:76139357	0.139922	0.603651	RP11-361H10.3	ENSG00000258454.1	Cells - EBV-transformed lymphocytes	T=0.325	C=0.675	0.677659	3.31116e-08
rs139115930	rs11629423	chr14:76140880	0.17336	0.92677	GPATCH2L	ENSG00000089916.17	Nerve - Tibial	C=0.478	G=0.522	-0.161388	3.39089e-08
rs139115930	rs60084689	chr14:76118501	0.794006	0.931101	GPATCH2L	ENSG00000089916.17	Esophagus - Muscularis	G=0.832	A=0.168	0.204618	3.46906e-08
rs139115930	rs2591076	chr14:76135821	0.398235	0.675758	RP11-361H10.3	ENSG00000258454.1	Adipose - Visceral (Omentum)	G=0.825	A=0.175	-0.4188	3.62995e-08
rs139115930	.	chr14:76136603	0.398235	0.675758	RP11-361H10.3	ENSG00000258454.1	Adipose - Visceral (Omentum)	A=0.825	-=0.175	-0.4188	3.62995e-08
rs139115930	rs57954498	chr14:76137686	0.39505	0.675367	RP11-361H10.3	ENSG00000258454.1	Adipose - Visceral (Omentum)	G=0.824	A=0.176	-0.4188	3.62995e-08
rs139115930	rs2591077	chr14:76138085	0.377544	0.653433	RP11-361H10.3	ENSG00000258454.1	Adipose - Visceral (Omentum)	T=0.827	C=0.173	-0.4188	3.62995e-08
rs139115930	rs61294469	chr14:76121502	0.159582	1	RP11-361H10.3	ENSG00000258454.1	Adipose - Visceral (Omentum)	G=0.537	A=0.463	0.329681	3.65352e-08
rs139115930	rs12587923	chr14:76124235	0.160221	1	RP11-361H10.3	ENSG00000258454.1	Adipose - Visceral (Omentum)	G=0.536	A=0.464	0.329681	3.65352e-08
rs139115930	rs58143738	chr14:76140800	0.386693	0.628872	ESRRB	ENSG00000119715.14	Adipose - Subcutaneous	A=0.841	G=0.159	-0.312255	3.68582e-08
rs139115930	rs2591081	chr14:76140979	0.386693	0.628872	ESRRB	ENSG00000119715.14	Adipose - Subcutaneous	C=0.841	T=0.159	-0.312255	3.68582e-08
rs139115930	rs2543372	chr14:76141820	0.386693	0.628872	ESRRB	ENSG00000119715.14	Adipose - Subcutaneous	G=0.841	A=0.159	-0.312255	3.68582e-08
rs139115930	rs2543373	chr14:76142126	0.386693	0.628872	ESRRB	ENSG00000119715.14	Adipose - Subcutaneous	G=0.841	A=0.159	-0.312255	3.68582e-08
rs139115930	rs2591082	chr14:76141897	0.386693	0.628872	ESRRB	ENSG00000119715.14	Adipose - Subcutaneous	C=0.841	T=0.159	-0.311881	3.78845e-08
rs139115930	rs112617058	chr14:76119829	0.23407	1	RP11-361H10.3	ENSG00000258454.1	Lung	A=0.559	G=0.441	-0.313132	3.81255e-08
rs139115930	rs2543348	chr14:76118413	0.204639	0.942584	RP11-361H10.3	ENSG00000258454.1	Artery - Aorta	A=0.555	G=0.445	-0.386601	3.81498e-08
rs139115930	rs60107147	chr14:76134811	0.0453154	1	ESRRB	ENSG00000119715.14	Nerve - Tibial	C=0.803	T=0.197	-0.375391	3.89107e-08
rs139115930	rs17104049	chr14:76124331	0.837236	1	GPATCH2L	ENSG00000089916.17	Skin - Sun Exposed (Lower leg)	A=0.819	G=0.181	0.193111	4.00693e-08
rs139115930	rs58521628	chr14:76124801	0.837236	1	GPATCH2L	ENSG00000089916.17	Skin - Sun Exposed (Lower leg)	G=0.181	A=0.819	-0.193111	4.00693e-08
rs139115930	rs59718905	chr14:76122143	0.162153	1	GPATCH2L	ENSG00000089916.17	Pancreas	T=0.533	C=0.467	-0.279506	4.02539e-08
rs139115930	rs11159176	chr14:76128824	0.163453	1	RP11-361H10.3	ENSG00000258454.1	Thyroid	A=0.531	G=0.469	0.312571	4.06481e-08
rs139115930	rs58192397	chr14:76127347	0.163453	1	ESRRB	ENSG00000119715.14	Skin - Not Sun Exposed (Suprapubic)	C=0.469	T=0.531	-0.299856	4.0697e-08
rs139115930	rs61979234	chr14:76138646	0.135435	0.930503	GPATCH2L	ENSG00000089916.17	Stomach	G=0.542	T=0.458	-0.174155	4.09811e-08
rs139115930	rs57801749	chr14:76133615	0.150876	1	RP11-361H10.3	ENSG00000258454.1	Adipose - Visceral (Omentum)	G=0.551	T=0.449	0.336658	4.1025e-08
rs139115930	rs59718905	chr14:76122143	0.162153	1	RP11-361H10.3	ENSG00000258454.1	Adipose - Subcutaneous	T=0.533	C=0.467	0.306635	4.13535e-08
rs139115930	rs2543348	chr14:76118413	0.204639	0.942584	ESRRB	ENSG00000119715.14	Skin - Not Sun Exposed (Suprapubic)	A=0.555	G=0.445	-0.307087	4.20566e-08
rs139115930	rs2111777	chr14:76127085	0.577507	1	GPATCH2L	ENSG00000089916.17	Thyroid	A=0.757	G=0.243	0.151838	4.29307e-08
rs139115930	rs1197092548	chr14:76138385	0.402025	0.643599	RP11-361H10.3	ENSG00000258454.1	Esophagus - Muscularis	A=0.84	-=0.16	-0.410947	4.36475e-08
rs139115930	rs34338434	chr14:76138832	0.168959	0.925923	ESRRB	ENSG00000119715.14	Colon - Sigmoid	A=0.484	G=0.516	0.407357	4.42054e-08
rs139115930	rs2543369	chr14:76140063	0.29555	0.877321	GPATCH2L	ENSG00000089916.17	Brain - Cerebellum	G=0.675	C=0.325	0.218303	4.54846e-08
rs139115930	rs58995840	chr14:76140452	0.29555	0.877321	GPATCH2L	ENSG00000089916.17	Brain - Cerebellum	G=0.675	T=0.325	0.218303	4.54846e-08
rs139115930	rs2254581	chr14:76130361	0.401456	0.676148	ESRRB	ENSG00000119715.14	Esophagus - Muscularis	G=0.826	C=0.174	-0.385714	4.59457e-08
rs139115930	rs7150419	chr14:76130364	0.152704	1	GPATCH2L	ENSG00000089916.17	Pancreas	T=0.548	C=0.452	-0.290187	4.69298e-08
rs139115930	rs61294469	chr14:76121502	0.159582	1	GPATCH2L	ENSG00000089916.17	Esophagus - Mucosa	G=0.537	A=0.463	-0.15734	4.74889e-08
rs139115930	rs12587923	chr14:76124235	0.160221	1	GPATCH2L	ENSG00000089916.17	Esophagus - Mucosa	G=0.536	A=0.464	-0.15734	4.74889e-08
rs139115930	rs2543366	chr14:76133032	0.388789	0.674582	RP11-361H10.3	ENSG00000258454.1	Artery - Tibial	C=0.822	T=0.178	-0.365203	4.94436e-08
rs139115930	rs2543355	chr14:76120492	0.0136176	1	GPATCH2L	ENSG00000089916.17	Whole Blood	T=0.069	C=0.931	-0.199119	5.00973e-08
rs139115930	rs1197092548	chr14:76138385	0.402025	0.643599	ESRRB	ENSG00000119715.14	Adipose - Subcutaneous	A=0.84	-=0.16	-0.309544	5.014e-08
rs139115930	rs61294469	chr14:76121502	0.159582	1	RP11-361H10.3	ENSG00000258454.1	Thyroid	G=0.537	A=0.463	0.308715	5.06849e-08
rs139115930	rs12587923	chr14:76124235	0.160221	1	RP11-361H10.3	ENSG00000258454.1	Thyroid	G=0.536	A=0.464	0.308715	5.06849e-08
rs139115930	rs7144552	chr14:76138465	0.164194	0.936683	RP11-361H10.3	ENSG00000258454.1	Adipose - Visceral (Omentum)	G=0.497	C=0.503	0.334168	5.09131e-08
rs139115930	rs11624297	chr14:76119528	0.23407	1	RP11-361H10.3	ENSG00000258454.1	Lung	A=0.559	G=0.441	-0.308691	5.10901e-08
rs139115930	rs11159176	chr14:76128824	0.163453	1	ESRRB	ENSG00000119715.14	Artery - Tibial	A=0.531	G=0.469	0.261709	5.14186e-08
rs139115930	rs11629305	chr14:76137410	0.151483	1	GPATCH2L	ENSG00000089916.17	Pancreas	T=0.55	G=0.45	-0.288454	5.22425e-08
rs139115930	rs7144552	chr14:76138465	0.164194	0.936683	GPATCH2L	ENSG00000089916.17	Nerve - Tibial	G=0.497	C=0.503	-0.15907	5.22686e-08
rs139115930	rs7150419	chr14:76130364	0.152704	1	RP11-361H10.3	ENSG00000258454.1	Artery - Tibial	T=0.548	C=0.452	0.292441	5.27121e-08
rs139115930	rs2591075	chr14:76133865	0.421591	0.67847	ESRRB	ENSG00000119715.14	Esophagus - Muscularis	G=0.832	A=0.168	-0.395971	5.3071e-08
rs139115930	rs1107196	chr14:76139905	0.0182737	0.153626	GPATCH2L	ENSG00000089916.17	Artery - Aorta	T=0.875	C=0.125	0.282019	5.32311e-08
rs139115930	rs12588719	chr14:76119937	0.160863	1	RP11-361H10.3	ENSG00000258454.1	Thyroid	G=0.535	C=0.465	0.307824	5.34021e-08
rs139115930	rs2591077	chr14:76138085	0.377544	0.653433	RP11-361H10.3	ENSG00000258454.1	Artery - Tibial	T=0.827	C=0.173	-0.362562	5.41048e-08
rs139115930	rs34338434	chr14:76138832	0.168959	0.925923	GPATCH2L	ENSG00000089916.17	Nerve - Tibial	A=0.484	G=0.516	-0.159115	5.48762e-08
rs139115930	rs58192397	chr14:76127347	0.163453	1	RP11-361H10.3	ENSG00000258454.1	Adipose - Subcutaneous	C=0.469	T=0.531	-0.301037	5.51611e-08
rs139115930	rs2543348	chr14:76118413	0.204639	0.942584	RP11-361H10.3	ENSG00000258454.1	Esophagus - Muscularis	A=0.555	G=0.445	-0.321165	5.54127e-08
rs139115930	rs2543368	chr14:76138640	0.386693	0.628872	RP11-361H10.3	ENSG00000258454.1	Esophagus - Muscularis	A=0.841	G=0.159	-0.405299	5.63907e-08
rs139115930	rs61537166	chr14:76127955	0.0113139	1	GPATCH2L	ENSG00000089916.17	Whole Blood	C=0.942	A=0.058	0.24128	5.79542e-08
rs139115930	rs61304276	chr14:76127959	0.0113139	1	GPATCH2L	ENSG00000089916.17	Whole Blood	G=0.942	T=0.058	0.24128	5.79542e-08
rs139115930	rs7150419	chr14:76130364	0.152704	1	RP11-361H10.3	ENSG00000258454.1	Adipose - Subcutaneous	T=0.548	C=0.452	0.312448	5.8019e-08
rs139115930	.	chr14:76131399	0.39505	0.675367	RP11-361H10.3	ENSG00000258454.1	Adipose - Visceral (Omentum)	G=0.176	-=0.824	0.410375	5.89053e-08
rs139115930	rs57801749	chr14:76133615	0.150876	1	GPATCH2L	ENSG00000089916.17	Whole Blood	G=0.551	T=0.449	-0.131415	5.90298e-08
rs139115930	rs112617058	chr14:76119829	0.23407	1	RP11-361H10.3	ENSG00000258454.1	Esophagus - Muscularis	A=0.559	G=0.441	-0.317452	5.99227e-08
rs139115930	rs1009908	chr14:76126621	0.826125	1	GPATCH2L	ENSG00000089916.17	Skin - Sun Exposed (Lower leg)	T=0.817	C=0.183	0.189179	6.00402e-08
rs139115930	rs2591076	chr14:76135821	0.398235	0.675758	RP11-361H10.3	ENSG00000258454.1	Artery - Tibial	G=0.825	A=0.175	-0.363834	6.29871e-08
rs139115930	.	chr14:76136603	0.398235	0.675758	RP11-361H10.3	ENSG00000258454.1	Artery - Tibial	A=0.825	-=0.175	-0.363834	6.29871e-08
rs139115930	rs57954498	chr14:76137686	0.39505	0.675367	RP11-361H10.3	ENSG00000258454.1	Artery - Tibial	G=0.824	A=0.176	-0.363834	6.29871e-08
rs139115930	rs112617058	chr14:76119829	0.23407	1	RP11-361H10.3	ENSG00000258454.1	Nerve - Tibial	A=0.559	G=0.441	-0.299954	6.30511e-08
rs139115930	rs112617058	chr14:76119829	0.23407	1	RP11-361H10.3	ENSG00000258454.1	Spleen	A=0.559	G=0.441	-0.499125	6.43761e-08
rs139115930	rs59572675	chr14:76132385	0.39505	0.675367	RP11-361H10.3	ENSG00000258454.1	Adipose - Visceral (Omentum)	C=0.176	T=0.824	0.410583	6.47e-08
rs139115930	rs2111778	chr14:76128369	0.596728	1	GPATCH2L	ENSG00000089916.17	Cells - EBV-transformed lymphocytes	A=0.763	G=0.237	-0.413159	6.53551e-08
rs139115930	rs59361611	chr14:76128785	0.593457	1	GPATCH2L	ENSG00000089916.17	Cells - EBV-transformed lymphocytes	T=0.762	C=0.238	-0.413159	6.53551e-08
rs139115930	rs11621985	chr14:76142124	0.123725	0.592241	RP11-361H10.3	ENSG00000258454.1	Muscle - Skeletal	G=0.344	T=0.656	0.257776	6.75662e-08
rs139115930	rs7144552	chr14:76138465	0.164194	0.936683	GPATCH2L	ENSG00000089916.17	Minor Salivary Gland	G=0.497	C=0.503	-0.369606	6.85448e-08
rs139115930	rs58192397	chr14:76127347	0.163453	1	RP11-361H10.3	ENSG00000258454.1	Adipose - Visceral (Omentum)	C=0.469	T=0.531	-0.316197	6.90046e-08
rs139115930	rs11623014	chr14:76139357	0.139922	0.603651	ESRRB	ENSG00000119715.14	Brain - Cortex	T=0.325	C=0.675	0.55803	6.90579e-08
rs139115930	rs2254581	chr14:76130361	0.401456	0.676148	RP11-361H10.3	ENSG00000258454.1	Adipose - Visceral (Omentum)	G=0.826	C=0.174	-0.410562	6.90701e-08
rs139115930	rs11159176	chr14:76128824	0.163453	1	GPATCH2L	ENSG00000089916.17	Whole Blood	A=0.531	G=0.469	-0.129138	6.99504e-08
rs139115930	rs58192397	chr14:76127347	0.163453	1	RP11-361H10.3	ENSG00000258454.1	Esophagus - Muscularis	C=0.469	T=0.531	-0.324076	7.01403e-08
rs139115930	rs57801749	chr14:76133615	0.150876	1	ESRRB	ENSG00000119715.14	Artery - Tibial	G=0.551	T=0.449	0.259949	7.04169e-08
rs139115930	rs11621985	chr14:76142124	0.123725	0.592241	RP11-361H10.3	ENSG00000258454.1	Pituitary	G=0.344	T=0.656	0.41531	7.08878e-08
rs139115930	rs11621985	chr14:76142124	0.123725	0.592241	RP11-361H10.3	ENSG00000258454.1	Prostate	G=0.344	T=0.656	0.460707	7.31527e-08
rs139115930	rs73304587	chr14:76130691	0.0453154	1	ESRRB	ENSG00000119715.14	Nerve - Tibial	T=0.803	C=0.197	-0.370165	7.38017e-08
rs139115930	rs11629305	chr14:76137410	0.151483	1	ESRRB	ENSG00000119715.14	Artery - Tibial	T=0.55	G=0.45	0.259797	7.38297e-08
rs139115930	rs8019517	chr14:76118774	0.161507	1	ESRRB	ENSG00000119715.14	Adipose - Subcutaneous	T=0.534	C=0.466	0.244928	7.41407e-08
rs139115930	rs2543369	chr14:76140063	0.29555	0.877321	ESRRB	ENSG00000119715.14	Skin - Sun Exposed (Lower leg)	G=0.675	C=0.325	-0.27647	7.79346e-08
rs139115930	rs58995840	chr14:76140452	0.29555	0.877321	ESRRB	ENSG00000119715.14	Skin - Sun Exposed (Lower leg)	G=0.675	T=0.325	-0.27647	7.79346e-08
rs139115930	rs8019517	chr14:76118774	0.161507	1	ESRRB	ENSG00000119715.14	Artery - Tibial	T=0.534	C=0.466	0.256431	7.84444e-08
rs139115930	rs72727835	chr14:76138660	0.0173468	0.148336	GPATCH2L	ENSG00000089916.17	Esophagus - Mucosa	G=0.873	C=0.127	0.213151	7.88819e-08
rs139115930	rs2591080	chr14:76140371	0.214981	0.531764	ESRRB	ENSG00000119715.14	Skin - Sun Exposed (Lower leg)	C=0.877	T=0.123	-0.41605	7.93969e-08
rs139115930	rs58192397	chr14:76127347	0.163453	1	RP11-361H10.3	ENSG00000258454.1	Nerve - Tibial	C=0.469	T=0.531	-0.30094	8.00243e-08
rs139115930	rs1107196	chr14:76139905	0.0182737	0.153626	GPATCH2L	ENSG00000089916.17	Esophagus - Mucosa	T=0.875	C=0.125	0.214415	8.10735e-08
rs139115930	rs933621	chr14:76138415	0.366009	0.638898	RP11-361H10.3	ENSG00000258454.1	Lung	A=0.829	G=0.171	-0.374469	8.19621e-08
rs139115930	rs2543367	chr14:76136349	0.157679	1	GPATCH2L	ENSG00000089916.17	Colon - Transverse	A=0.46	G=0.54	0.137497	8.20743e-08
rs139115930	rs73304578	chr14:76127772	0.0441812	1	GPATCH2L	ENSG00000089916.17	Esophagus - Muscularis	C=0.807	G=0.193	-0.184572	8.2257e-08
rs139115930	rs2543366	chr14:76133032	0.388789	0.674582	ESRRB	ENSG00000119715.14	Esophagus - Muscularis	C=0.822	T=0.178	-0.391887	8.43158e-08
rs139115930	rs11159176	chr14:76128824	0.163453	1	RP11-361H10.3	ENSG00000258454.1	Adipose - Subcutaneous	A=0.531	G=0.469	0.305913	8.52426e-08
rs139115930	rs7150419	chr14:76130364	0.152704	1	GPATCH2L	ENSG00000089916.17	Colon - Transverse	T=0.548	C=0.452	-0.143933	8.53306e-08
rs139115930	rs12588719	chr14:76119937	0.160863	1	GPATCH2L	ENSG00000089916.17	Esophagus - Mucosa	G=0.535	C=0.465	-0.15445	8.57324e-08
rs139115930	rs11624297	chr14:76119528	0.23407	1	RP11-361H10.3	ENSG00000258454.1	Artery - Tibial	A=0.559	G=0.441	-0.277842	8.63435e-08
rs139115930	rs61979234	chr14:76138646	0.135435	0.930503	RP11-361H10.3	ENSG00000258454.1	Artery - Tibial	G=0.542	T=0.458	0.286365	8.6658e-08
rs139115930	rs8019517	chr14:76118774	0.161507	1	GPATCH2L	ENSG00000089916.17	Pancreas	T=0.534	C=0.466	-0.281759	8.70164e-08
rs139115930	rs58192397	chr14:76127347	0.163453	1	ESRRB	ENSG00000119715.14	Lung	C=0.469	T=0.531	-0.312697	8.72272e-08
rs139115930	rs60107147	chr14:76134811	0.0453154	1	ESRRB	ENSG00000119715.14	Esophagus - Muscularis	C=0.803	T=0.197	-0.370824	9.0771e-08
rs139115930	rs2543351	chr14:76119091	0.0661332	1	RP11-361H10.3	ENSG00000258454.1	Cells - Cultured fibroblasts	G=0.263	C=0.737	0.369398	9.12892e-08
rs139115930	rs12588719	chr14:76119937	0.160863	1	ESRRB	ENSG00000119715.14	Artery - Tibial	G=0.535	C=0.465	0.25495	9.33262e-08
rs139115930	rs58192397	chr14:76127347	0.163453	1	ESRRB	ENSG00000119715.14	Artery - Tibial	C=0.469	T=0.531	-0.247203	9.49774e-08
rs139115930	rs11624297	chr14:76119528	0.23407	1	RP11-361H10.3	ENSG00000258454.1	Esophagus - Muscularis	A=0.559	G=0.441	-0.31268	9.81277e-08
rs139115930	rs111990423	chr14:76127946	0.0447469	1	ESRRB	ENSG00000119715.14	Nerve - Tibial	C=0.805	T=0.195	-0.370276	9.87847e-08
rs139115930	rs11629423	chr14:76140880	0.17336	0.92677	ESRRB	ENSG00000119715.14	Thyroid	C=0.478	G=0.522	0.302254	9.91995e-08
rs139115930	rs933621	chr14:76138415	0.366009	0.638898	RP11-361H10.3	ENSG00000258454.1	Skin - Sun Exposed (Lower leg)	A=0.829	G=0.171	-0.344143	9.96804e-08
rs139115930	rs7150419	chr14:76130364	0.152704	1	ESRRB	ENSG00000119715.14	Artery - Tibial	T=0.548	C=0.452	0.257715	9.96952e-08
rs139115930	rs2591075	chr14:76133865	0.421591	0.67847	RP11-361H10.3	ENSG00000258454.1	Adipose - Visceral (Omentum)	G=0.832	A=0.168	-0.419294	1.00161e-07
rs139115930	rs72727819	chr14:76111699	5.76945e-05	0.0846224	TGFB3	ENSG00000119699.7	Whole Blood	C=0.958	G=0.042	-0.372828	1.01796e-07
rs139115930	rs8019517	chr14:76118774	0.161507	1	RP11-361H10.3	ENSG00000258454.1	Thyroid	T=0.534	C=0.466	0.300525	1.02196e-07
rs139115930	rs11624297	chr14:76119528	0.23407	1	RP11-361H10.3	ENSG00000258454.1	Nerve - Tibial	A=0.559	G=0.441	-0.294332	1.03001e-07
rs139115930	rs2591076	chr14:76135821	0.398235	0.675758	ESRRB	ENSG00000119715.14	Skin - Sun Exposed (Lower leg)	G=0.825	A=0.175	-0.330552	1.03372e-07
rs139115930	.	chr14:76136603	0.398235	0.675758	ESRRB	ENSG00000119715.14	Skin - Sun Exposed (Lower leg)	A=0.825	-=0.175	-0.330552	1.03372e-07
rs139115930	rs57954498	chr14:76137686	0.39505	0.675367	ESRRB	ENSG00000119715.14	Skin - Sun Exposed (Lower leg)	G=0.824	A=0.176	-0.330552	1.03372e-07
rs139115930	rs61396363	chr14:76121191	0.631011	1	GPATCH2L	ENSG00000089916.17	Thyroid	T=0.227	G=0.773	-0.151186	1.035e-07
rs139115930	rs11621985	chr14:76142124	0.123725	0.592241	ESRRB	ENSG00000119715.14	Spleen	G=0.344	T=0.656	0.403366	1.03627e-07
rs139115930	rs60302577	chr14:76125596	0.0113139	1	GPATCH2L	ENSG00000089916.17	Whole Blood	G=0.942	A=0.058	0.23784	1.0479e-07
rs139115930	rs2543367	chr14:76136349	0.157679	1	GPATCH2L	ENSG00000089916.17	Adipose - Subcutaneous	A=0.46	G=0.54	0.138619	1.0481e-07
rs139115930	rs11629305	chr14:76137410	0.151483	1	RP11-361H10.3	ENSG00000258454.1	Adipose - Subcutaneous	T=0.55	G=0.45	0.305308	1.05715e-07
rs139115930	rs34338434	chr14:76138832	0.168959	0.925923	GPATCH2L	ENSG00000089916.17	Minor Salivary Gland	A=0.484	G=0.516	-0.351029	1.06491e-07
rs139115930	rs11629423	chr14:76140880	0.17336	0.92677	GPATCH2L	ENSG00000089916.17	Minor Salivary Gland	C=0.478	G=0.522	-0.351029	1.06491e-07
rs139115930	rs59718905	chr14:76122143	0.162153	1	ESRRB	ENSG00000119715.14	Pancreas	T=0.533	C=0.467	0.459738	1.06718e-07
rs139115930	rs61294469	chr14:76121502	0.159582	1	ESRRB	ENSG00000119715.14	Artery - Tibial	G=0.537	A=0.463	0.253545	1.07103e-07
rs139115930	rs12587923	chr14:76124235	0.160221	1	ESRRB	ENSG00000119715.14	Artery - Tibial	G=0.536	A=0.464	0.253545	1.07103e-07
rs139115930	rs58263595	chr14:76124130	0.842883	1	GPATCH2L	ENSG00000089916.17	Skin - Sun Exposed (Lower leg)	C=0.82	A=0.18	0.1874	1.07859e-07
rs139115930	rs2543365	chr14:76130426	0.401456	0.676148	RP11-361H10.3	ENSG00000258454.1	Adipose - Visceral (Omentum)	C=0.826	G=0.174	-0.403332	1.09316e-07
rs139115930	rs60107147	chr14:76134811	0.0453154	1	GPATCH2L	ENSG00000089916.17	Esophagus - Muscularis	C=0.803	T=0.197	-0.179085	1.09687e-07
rs139115930	rs11629423	chr14:76140880	0.17336	0.92677	GPATCH2L	ENSG00000089916.17	Brain - Cortex	C=0.478	G=0.522	-0.271522	1.12201e-07
rs139115930	rs28433751	chr14:76125122	0.0115211	1	GPATCH2L	ENSG00000089916.17	Whole Blood	G=0.941	C=0.059	0.204435	1.1246e-07
rs139115930	rs2591080	chr14:76140371	0.214981	0.531764	RP11-361H10.3	ENSG00000258454.1	Nerve - Tibial	C=0.877	T=0.123	-0.455557	1.12967e-07
rs139115930	rs11624297	chr14:76119528	0.23407	1	RP11-361H10.3	ENSG00000258454.1	Spleen	A=0.559	G=0.441	-0.493689	1.13689e-07
rs139115930	rs57801749	chr14:76133615	0.150876	1	GPATCH2L	ENSG00000089916.17	Pancreas	G=0.551	T=0.449	-0.280476	1.1369e-07
rs139115930	rs2591080	chr14:76140371	0.214981	0.531764	ESRRB	ENSG00000119715.14	Esophagus - Muscularis	C=0.877	T=0.123	-0.455472	1.1922e-07
rs139115930	rs59572675	chr14:76132385	0.39505	0.675367	RP11-361H10.3	ENSG00000258454.1	Artery - Tibial	C=0.176	T=0.824	0.354307	1.19394e-07
rs139115930	rs2543367	chr14:76136349	0.157679	1	RP11-361H10.3	ENSG00000258454.1	Nerve - Tibial	A=0.46	G=0.54	-0.299432	1.20436e-07
rs139115930	rs58192397	chr14:76127347	0.163453	1	RP11-361H10.3	ENSG00000258454.1	Thyroid	C=0.469	T=0.531	-0.29438	1.24302e-07
rs139115930	rs111990423	chr14:76127946	0.0447469	1	ESRRB	ENSG00000119715.14	Esophagus - Muscularis	C=0.805	T=0.195	-0.371148	1.24486e-07
rs139115930	rs11629305	chr14:76137410	0.151483	1	GPATCH2L	ENSG00000089916.17	Colon - Transverse	T=0.55	G=0.45	-0.141127	1.26153e-07
rs139115930	rs2591077	chr14:76138085	0.377544	0.653433	ESRRB	ENSG00000119715.14	Skin - Sun Exposed (Lower leg)	T=0.827	C=0.173	-0.327699	1.26752e-07
rs139115930	rs2591075	chr14:76133865	0.421591	0.67847	RP11-361H10.3	ENSG00000258454.1	Artery - Tibial	G=0.832	A=0.168	-0.361839	1.2764e-07
rs139115930	rs2543367	chr14:76136349	0.157679	1	ESRRB	ENSG00000119715.14	Artery - Tibial	A=0.46	G=0.54	-0.247562	1.27948e-07
rs139115930	rs142084664	chr14:76124488	0.00529433	1	GPATCH2L	ENSG00000089916.17	Skin - Not Sun Exposed (Suprapubic)	C=0.972	T=0.028	0.448617	1.282e-07
rs139115930	rs11623014	chr14:76139357	0.139922	0.603651	RP11-361H10.3	ENSG00000258454.1	Muscle - Skeletal	T=0.325	C=0.675	0.255146	1.32324e-07
rs139115930	rs72727835	chr14:76138660	0.0173468	0.148336	GPATCH2L	ENSG00000089916.17	Artery - Aorta	G=0.873	C=0.127	0.272866	1.32382e-07
rs139115930	rs17104052	chr14:76124863	0.826125	1	GPATCH2L	ENSG00000089916.17	Skin - Sun Exposed (Lower leg)	A=0.817	C=0.183	0.185616	1.34384e-07
rs139115930	rs61294469	chr14:76121502	0.159582	1	GPATCH2L	ENSG00000089916.17	Whole Blood	G=0.537	A=0.463	-0.125631	1.35422e-07
rs139115930	rs12587923	chr14:76124235	0.160221	1	GPATCH2L	ENSG00000089916.17	Whole Blood	G=0.536	A=0.464	-0.125631	1.35422e-07
rs139115930	rs73304587	chr14:76130691	0.0453154	1	GPATCH2L	ENSG00000089916.17	Esophagus - Muscularis	T=0.803	C=0.197	-0.174944	1.4041e-07
rs139115930	rs2543351	chr14:76119091	0.0661332	1	ESRRB	ENSG00000119715.14	Skin - Not Sun Exposed (Suprapubic)	G=0.263	C=0.737	0.319537	1.44017e-07
rs139115930	rs73304587	chr14:76130691	0.0453154	1	ESRRB	ENSG00000119715.14	Esophagus - Muscularis	T=0.803	C=0.197	-0.359602	1.45081e-07
rs139115930	rs142084664	chr14:76124488	0.00529433	1	GPATCH2L	ENSG00000089916.17	Thyroid	C=0.972	T=0.028	0.328502	1.45524e-07
rs139115930	rs17104052	chr14:76124863	0.826125	1	GPATCH2L	ENSG00000089916.17	Esophagus - Muscularis	A=0.817	C=0.183	0.186576	1.45973e-07
rs139115930	rs1009908	chr14:76126621	0.826125	1	GPATCH2L	ENSG00000089916.17	Esophagus - Muscularis	T=0.817	C=0.183	0.186576	1.45973e-07
rs139115930	rs59718905	chr14:76122143	0.162153	1	ESRRB	ENSG00000119715.14	Skin - Not Sun Exposed (Suprapubic)	T=0.533	C=0.467	0.289593	1.51975e-07
rs139115930	rs2591080	chr14:76140371	0.214981	0.531764	RP11-361H10.3	ENSG00000258454.1	Artery - Tibial	C=0.877	T=0.123	-0.434037	1.53177e-07
rs139115930	rs11623014	chr14:76139357	0.139922	0.603651	GPATCH2L	ENSG00000089916.17	Skin - Sun Exposed (Lower leg)	T=0.325	C=0.675	-0.1445	1.57377e-07
rs139115930	rs2543367	chr14:76136349	0.157679	1	ESRRB	ENSG00000119715.14	Pancreas	A=0.46	G=0.54	-0.454535	1.57489e-07
rs139115930	rs11159176	chr14:76128824	0.163453	1	RP11-361H10.3	ENSG00000258454.1	Artery - Tibial	A=0.531	G=0.469	0.280266	1.58949e-07
rs139115930	rs60302577	chr14:76125596	0.0113139	1	GPATCH2L	ENSG00000089916.17	Artery - Aorta	G=0.942	A=0.058	0.354428	1.6132e-07
rs139115930	rs8019517	chr14:76118774	0.161507	1	GPATCH2L	ENSG00000089916.17	Esophagus - Mucosa	T=0.534	C=0.466	-0.150192	1.72935e-07
rs139115930	rs112617058	chr14:76119829	0.23407	1	RP11-361H10.3	ENSG00000258454.1	Artery - Aorta	A=0.559	G=0.441	-0.354331	1.79596e-07
rs139115930	rs11629423	chr14:76140880	0.17336	0.92677	ESRRB	ENSG00000119715.14	Pancreas	C=0.478	G=0.522	0.450337	1.83316e-07
rs139115930	rs11629423	chr14:76140880	0.17336	0.92677	RP11-361H10.3	ENSG00000258454.1	Spleen	C=0.478	G=0.522	0.50907	1.8616e-07
rs139115930	rs112617058	chr14:76119829	0.23407	1	RP11-361H10.3	ENSG00000258454.1	Artery - Tibial	A=0.559	G=0.441	-0.270827	1.87522e-07
rs139115930	rs57801749	chr14:76133615	0.150876	1	RP11-361H10.3	ENSG00000258454.1	Adipose - Subcutaneous	G=0.551	T=0.449	0.300306	1.90346e-07
rs139115930	rs61537166	chr14:76127955	0.0113139	1	GPATCH2L	ENSG00000089916.17	Artery - Aorta	C=0.942	A=0.058	0.355034	1.92131e-07
rs139115930	rs61304276	chr14:76127959	0.0113139	1	GPATCH2L	ENSG00000089916.17	Artery - Aorta	G=0.942	T=0.058	0.355034	1.92131e-07
rs139115930	rs72727835	chr14:76138660	0.0173468	0.148336	GPATCH2L	ENSG00000089916.17	Artery - Tibial	G=0.873	C=0.127	0.157184	1.92365e-07
rs139115930	rs11623014	chr14:76139357	0.139922	0.603651	RP11-361H10.3	ENSG00000258454.1	Esophagus - Mucosa	T=0.325	C=0.675	0.296688	1.95299e-07
rs139115930	rs61294469	chr14:76121502	0.159582	1	RP11-361H10.3	ENSG00000258454.1	Adipose - Subcutaneous	G=0.537	A=0.463	0.296052	1.98407e-07
rs139115930	rs12587923	chr14:76124235	0.160221	1	RP11-361H10.3	ENSG00000258454.1	Adipose - Subcutaneous	G=0.536	A=0.464	0.296052	1.98407e-07
rs139115930	rs12588719	chr14:76119937	0.160863	1	GPATCH2L	ENSG00000089916.17	Whole Blood	G=0.535	C=0.465	-0.12421	2.01629e-07
rs139115930	rs11624297	chr14:76119528	0.23407	1	RP11-361H10.3	ENSG00000258454.1	Artery - Aorta	A=0.559	G=0.441	-0.355905	2.02785e-07
rs139115930	rs61979234	chr14:76138646	0.135435	0.930503	RP11-361H10.5	ENSG00000280078.1	Brain - Cerebellum	G=0.542	T=0.458	0.517297	2.04182e-07
rs139115930	rs58192397	chr14:76127347	0.163453	1	ESRRB	ENSG00000119715.14	Adipose - Subcutaneous	C=0.469	T=0.531	-0.23029	2.08822e-07
rs139115930	rs59572675	chr14:76132385	0.39505	0.675367	ESRRB	ENSG00000119715.14	Skin - Sun Exposed (Lower leg)	C=0.176	T=0.824	0.321658	2.09568e-07
rs139115930	rs112617058	chr14:76119829	0.23407	1	ESRRB	ENSG00000119715.14	Brain - Cortex	A=0.559	G=0.441	-0.530789	2.12341e-07
rs139115930	rs61979234	chr14:76138646	0.135435	0.930503	GPATCH2L	ENSG00000089916.17	Small Intestine - Terminal Ileum	G=0.542	T=0.458	-0.276129	2.12879e-07
rs139115930	rs11623014	chr14:76139357	0.139922	0.603651	RP11-361H10.3	ENSG00000258454.1	Prostate	T=0.325	C=0.675	0.44997	2.13702e-07
rs139115930	rs58192397	chr14:76127347	0.163453	1	GPATCH2L	ENSG00000089916.17	Colon - Transverse	C=0.469	T=0.531	0.136032	2.14856e-07
rs139115930	rs60302577	chr14:76125596	0.0113139	1	GPATCH2L	ENSG00000089916.17	Stomach	G=0.942	A=0.058	0.319784	2.15966e-07
rs139115930	rs61537166	chr14:76127955	0.0113139	1	GPATCH2L	ENSG00000089916.17	Stomach	C=0.942	A=0.058	0.319784	2.15966e-07
rs139115930	rs61304276	chr14:76127959	0.0113139	1	GPATCH2L	ENSG00000089916.17	Stomach	G=0.942	T=0.058	0.319784	2.15966e-07
rs139115930	rs75591847	chr14:76118246	0.0100797	1	GPATCH2L	ENSG00000089916.17	Adipose - Subcutaneous	G=0.948	C=0.052	0.2735	2.18257e-07
rs139115930	rs11621985	chr14:76142124	0.123725	0.592241	RP11-361H10.3	ENSG00000258454.1	Esophagus - Gastroesophageal Junction	G=0.344	T=0.656	0.357066	2.18952e-07
rs139115930	rs112367700	chr14:76119854	0.0115211	1	GPATCH2L	ENSG00000089916.17	Whole Blood	A=0.941	T=0.059	0.235862	2.20278e-07
rs139115930	rs73304555	chr14:76123247	0.0113139	1	GPATCH2L	ENSG00000089916.17	Whole Blood	C=0.942	T=0.058	0.235862	2.20278e-07
rs139115930	rs57801749	chr14:76133615	0.150876	1	GPATCH2L	ENSG00000089916.17	Colon - Transverse	G=0.551	T=0.449	-0.139934	2.21827e-07
rs139115930	rs11629305	chr14:76137410	0.151483	1	RP11-361H10.3	ENSG00000258454.1	Artery - Tibial	T=0.55	G=0.45	0.278175	2.23215e-07
rs139115930	rs112367700	chr14:76119854	0.0115211	1	GPATCH2L	ENSG00000089916.17	Stomach	A=0.941	T=0.059	0.322747	2.26048e-07
rs139115930	rs73304555	chr14:76123247	0.0113139	1	GPATCH2L	ENSG00000089916.17	Stomach	C=0.942	T=0.058	0.322747	2.26048e-07
rs139115930	rs7143304	chr14:76129530	0.000184003	1	GPATCH2L	ENSG00000089916.17	Nerve - Tibial	A=0.999	G=0.001	0.361888	2.28799e-07
rs139115930	rs12588719	chr14:76119937	0.160863	1	RP11-361H10.3	ENSG00000258454.1	Adipose - Subcutaneous	G=0.535	C=0.465	0.295148	2.37094e-07
rs139115930	rs933621	chr14:76138415	0.366009	0.638898	ESRRB	ENSG00000119715.14	Artery - Tibial	A=0.829	G=0.171	-0.293878	2.42712e-07
rs139115930	rs57801749	chr14:76133615	0.150876	1	ESRRB	ENSG00000119715.14	Pancreas	G=0.551	T=0.449	0.463552	2.45403e-07
rs139115930	rs34338434	chr14:76138832	0.168959	0.925923	RP11-361H10.3	ENSG00000258454.1	Heart - Left Ventricle	A=0.484	G=0.516	0.335903	2.47021e-07
rs139115930	rs2591080	chr14:76140371	0.214981	0.531764	ESRRB	ENSG00000119715.14	Artery - Coronary	C=0.877	T=0.123	-0.715727	2.48227e-07
rs139115930	rs2591076	chr14:76135821	0.398235	0.675758	GPATCH2L	ENSG00000089916.17	Nerve - Tibial	G=0.825	A=0.175	-0.182613	2.5227e-07
rs139115930	.	chr14:76136603	0.398235	0.675758	GPATCH2L	ENSG00000089916.17	Nerve - Tibial	A=0.825	-=0.175	-0.182613	2.5227e-07
rs139115930	rs57954498	chr14:76137686	0.39505	0.675367	GPATCH2L	ENSG00000089916.17	Nerve - Tibial	G=0.824	A=0.176	-0.182613	2.5227e-07
rs139115930	rs2591077	chr14:76138085	0.377544	0.653433	GPATCH2L	ENSG00000089916.17	Nerve - Tibial	T=0.827	C=0.173	-0.182613	2.5227e-07
rs139115930	rs2543348	chr14:76118413	0.204639	0.942584	RP11-361H10.3	ENSG00000258454.1	Adipose - Subcutaneous	A=0.555	G=0.445	-0.282718	2.59584e-07
rs139115930	rs2543365	chr14:76130426	0.401456	0.676148	RP11-361H10.3	ENSG00000258454.1	Artery - Tibial	C=0.826	G=0.174	-0.345521	2.6629e-07
rs139115930	rs61979234	chr14:76138646	0.135435	0.930503	RP11-361H10.3	ENSG00000258454.1	Colon - Sigmoid	G=0.542	T=0.458	0.38181	2.68227e-07
rs139115930	rs58192397	chr14:76127347	0.163453	1	GPATCH2L	ENSG00000089916.17	Esophagus - Mucosa	C=0.469	T=0.531	0.145198	2.7294e-07
rs139115930	rs142084664	chr14:76124488	0.00529433	1	GPATCH2L	ENSG00000089916.17	Whole Blood	C=0.972	T=0.028	0.330042	2.75724e-07
rs139115930	rs34338434	chr14:76138832	0.168959	0.925923	ESRRB	ENSG00000119715.14	Thyroid	A=0.484	G=0.516	0.292596	2.86003e-07
rs139115930	rs61979234	chr14:76138646	0.135435	0.930503	GPATCH2L	ENSG00000089916.17	Nerve - Tibial	G=0.542	T=0.458	-0.151625	2.86547e-07
rs139115930	rs34338434	chr14:76138832	0.168959	0.925923	GPATCH2L	ENSG00000089916.17	Stomach	A=0.484	G=0.516	-0.16698	2.92649e-07
rs139115930	rs2543351	chr14:76119091	0.0661332	1	ESRRB	ENSG00000119715.14	Nerve - Tibial	G=0.263	C=0.737	0.318455	2.99299e-07
rs139115930	rs8019517	chr14:76118774	0.161507	1	GPATCH2L	ENSG00000089916.17	Whole Blood	T=0.534	C=0.466	-0.12228	3.00522e-07
rs139115930	rs2543351	chr14:76119091	0.0661332	1	ESRRB	ENSG00000119715.14	Esophagus - Muscularis	G=0.263	C=0.737	0.31941	3.08201e-07
rs139115930	rs11621985	chr14:76142124	0.123725	0.592241	RP11-361H10.3	ENSG00000258454.1	Cells - EBV-transformed lymphocytes	G=0.344	T=0.656	0.592967	3.11626e-07
rs139115930	rs11621985	chr14:76142124	0.123725	0.592241	ESRRB	ENSG00000119715.14	Minor Salivary Gland	G=0.344	T=0.656	0.472665	3.24034e-07
rs139115930	rs58192397	chr14:76127347	0.163453	1	GPATCH2L	ENSG00000089916.17	Pancreas	C=0.469	T=0.531	0.265228	3.26699e-07
rs139115930	rs11629423	chr14:76140880	0.17336	0.92677	GPATCH2L	ENSG00000089916.17	Adrenal Gland	C=0.478	G=0.522	-0.240579	3.33501e-07
rs139115930	rs11629423	chr14:76140880	0.17336	0.92677	GPATCH2L	ENSG00000089916.17	Small Intestine - Terminal Ileum	C=0.478	G=0.522	-0.27351	3.35817e-07
rs139115930	rs2591076	chr14:76135821	0.398235	0.675758	RP11-361H10.3	ENSG00000258454.1	Esophagus - Muscularis	G=0.825	A=0.175	-0.376208	3.46746e-07
rs139115930	.	chr14:76136603	0.398235	0.675758	RP11-361H10.3	ENSG00000258454.1	Esophagus - Muscularis	A=0.825	-=0.175	-0.376208	3.46746e-07
rs139115930	rs57954498	chr14:76137686	0.39505	0.675367	RP11-361H10.3	ENSG00000258454.1	Esophagus - Muscularis	G=0.824	A=0.176	-0.376208	3.46746e-07
rs139115930	rs2591077	chr14:76138085	0.377544	0.653433	RP11-361H10.3	ENSG00000258454.1	Esophagus - Muscularis	T=0.827	C=0.173	-0.376208	3.46746e-07
rs139115930	rs2543369	chr14:76140063	0.29555	0.877321	GPATCH2L	ENSG00000089916.17	Breast - Mammary Tissue	G=0.675	C=0.325	0.155474	3.47289e-07
rs139115930	rs58995840	chr14:76140452	0.29555	0.877321	GPATCH2L	ENSG00000089916.17	Breast - Mammary Tissue	G=0.675	T=0.325	0.155474	3.47289e-07
rs139115930	rs57801749	chr14:76133615	0.150876	1	GPATCH2L	ENSG00000089916.17	Esophagus - Mucosa	G=0.551	T=0.449	-0.148674	3.47479e-07
rs139115930	rs11629423	chr14:76140880	0.17336	0.92677	GPATCH2L	ENSG00000089916.17	Breast - Mammary Tissue	C=0.478	G=0.522	-0.160789	3.47826e-07
rs139115930	rs57488975	chr14:76135613	0.219113	0.500639	GPATCH2L	ENSG00000089916.17	Nerve - Tibial	G=0.861	A=0.139	-0.192787	3.51324e-07
rs139115930	rs34338434	chr14:76138832	0.168959	0.925923	GPATCH2L	ENSG00000089916.17	Adrenal Gland	A=0.484	G=0.516	-0.23922	3.57414e-07
rs139115930	rs2543348	chr14:76118413	0.204639	0.942584	ESRRB	ENSG00000119715.14	Pancreas	A=0.555	G=0.445	-0.438629	3.59012e-07
rs139115930	rs11624297	chr14:76119528	0.23407	1	ESRRB	ENSG00000119715.14	Brain - Cortex	A=0.559	G=0.441	-0.517783	3.68775e-07
rs139115930	rs112617058	chr14:76119829	0.23407	1	RP11-361H10.3	ENSG00000258454.1	Esophagus - Mucosa	A=0.559	G=0.441	-0.288902	3.72639e-07
rs139115930	rs61979234	chr14:76138646	0.135435	0.930503	RP11-361H10.3	ENSG00000258454.1	Skin - Not Sun Exposed (Suprapubic)	G=0.542	T=0.458	0.301913	3.78988e-07
rs139115930	rs57872108	chr14:76114621	0.00013818	0.0706472	GPATCH2L	ENSG00000089916.17	Esophagus - Muscularis	T=0.87	G=0.13	0.178741	3.7916e-07
rs139115930	rs2591082	chr14:76141897	0.386693	0.628872	RP11-361H10.3	ENSG00000258454.1	Nerve - Tibial	C=0.841	T=0.159	-0.354968	3.80149e-07
rs139115930	rs2543369	chr14:76140063	0.29555	0.877321	GPATCH2L	ENSG00000089916.17	Brain - Cerebellar Hemisphere	G=0.675	C=0.325	0.197755	3.86186e-07
rs139115930	rs58995840	chr14:76140452	0.29555	0.877321	GPATCH2L	ENSG00000089916.17	Brain - Cerebellar Hemisphere	G=0.675	T=0.325	0.197755	3.86186e-07
rs139115930	rs11629305	chr14:76137410	0.151483	1	ESRRB	ENSG00000119715.14	Brain - Cortex	T=0.55	G=0.45	0.555411	3.89222e-07
rs139115930	rs11623014	chr14:76139357	0.139922	0.603651	RP11-361H10.3	ENSG00000258454.1	Esophagus - Gastroesophageal Junction	T=0.325	C=0.675	0.364787	3.90286e-07
rs139115930	rs58143738	chr14:76140800	0.386693	0.628872	RP11-361H10.3	ENSG00000258454.1	Nerve - Tibial	A=0.841	G=0.159	-0.354134	4.03105e-07
rs139115930	rs2591081	chr14:76140979	0.386693	0.628872	RP11-361H10.3	ENSG00000258454.1	Nerve - Tibial	C=0.841	T=0.159	-0.354134	4.03105e-07
rs139115930	rs2543372	chr14:76141820	0.386693	0.628872	RP11-361H10.3	ENSG00000258454.1	Nerve - Tibial	G=0.841	A=0.159	-0.354134	4.03105e-07
rs139115930	rs2543373	chr14:76142126	0.386693	0.628872	RP11-361H10.3	ENSG00000258454.1	Nerve - Tibial	G=0.841	A=0.159	-0.354134	4.03105e-07
rs139115930	rs7144552	chr14:76138465	0.164194	0.936683	GPATCH2L	ENSG00000089916.17	Stomach	G=0.497	C=0.503	-0.166743	4.06682e-07
rs139115930	rs1107196	chr14:76139905	0.0182737	0.153626	GPATCH2L	ENSG00000089916.17	Artery - Tibial	T=0.875	C=0.125	0.153256	4.3299e-07
rs139115930	rs1107196	chr14:76139905	0.0182737	0.153626	GPATCH2L	ENSG00000089916.17	Lung	T=0.875	C=0.125	0.158668	4.37965e-07
rs139115930	rs7150419	chr14:76130364	0.152704	1	ESRRB	ENSG00000119715.14	Pancreas	T=0.548	C=0.452	0.456559	4.50308e-07
rs139115930	rs2543365	chr14:76130426	0.401456	0.676148	ESRRB	ENSG00000119715.14	Skin - Sun Exposed (Lower leg)	C=0.826	G=0.174	-0.313505	4.57664e-07
rs139115930	rs59718905	chr14:76122143	0.162153	1	GPATCH2L	ENSG00000089916.17	Whole Blood	T=0.533	C=0.467	-0.118475	4.58705e-07
rs139115930	rs112617058	chr14:76119829	0.23407	1	RP11-361H10.3	ENSG00000258454.1	Adipose - Subcutaneous	A=0.559	G=0.441	-0.275894	4.65738e-07
rs139115930	rs2543351	chr14:76119091	0.0661332	1	ESRRB	ENSG00000119715.14	Brain - Cortex	G=0.263	C=0.737	0.537509	4.66792e-07
rs139115930	rs2591080	chr14:76140371	0.214981	0.531764	RP11-361H10.3	ENSG00000258454.1	Adipose - Visceral (Omentum)	C=0.877	T=0.123	-0.476541	4.67184e-07
rs139115930	rs2543347	chr14:76118284	0.0295744	0.603436	ESRRB	ENSG00000119715.14	Artery - Aorta	G=0.305	A=0.695	0.371234	4.708e-07
rs139115930	rs2543347	chr14:76118284	0.0295744	0.603436	ESRRB	ENSG00000119715.14	Skin - Not Sun Exposed (Suprapubic)	G=0.305	A=0.695	0.296027	4.77175e-07
rs139115930	rs7150419	chr14:76130364	0.152704	1	ESRRB	ENSG00000119715.14	Brain - Cortex	T=0.548	C=0.452	0.549988	4.83638e-07
rs139115930	rs11159176	chr14:76128824	0.163453	1	ESRRB	ENSG00000119715.14	Thyroid	A=0.531	G=0.469	0.289986	4.83935e-07
rs139115930	rs8019517	chr14:76118774	0.161507	1	RP11-361H10.3	ENSG00000258454.1	Adipose - Subcutaneous	T=0.534	C=0.466	0.28694	4.8433e-07
rs139115930	rs57488975	chr14:76135613	0.219113	0.500639	RP11-361H10.3	ENSG00000258454.1	Artery - Tibial	G=0.861	A=0.139	-0.36476	4.8619e-07
rs139115930	.	chr14:76131399	0.39505	0.675367	ESRRB	ENSG00000119715.14	Esophagus - Muscularis	G=0.176	-=0.824	0.356227	4.8745e-07
rs139115930	rs2111776	chr14:76126984	0.67594	0.969875	RP11-361H10.3	ENSG00000258454.1	Artery - Tibial	G=0.117	T=0.883	0.382263	4.89519e-07
rs139115930	rs2254581	chr14:76130361	0.401456	0.676148	RP11-361H10.3	ENSG00000258454.1	Artery - Tibial	G=0.826	C=0.174	-0.337827	4.90499e-07
rs139115930	rs2543350	chr14:76118891	0.909388	1	GPATCH2L	ENSG00000089916.17	Cells - EBV-transformed lymphocytes	T=0.831	C=0.169	-0.448877	5.12175e-07
rs139115930	rs2543369	chr14:76140063	0.29555	0.877321	GPATCH2L	ENSG00000089916.17	Colon - Transverse	G=0.675	C=0.325	0.135405	5.1551e-07
rs139115930	rs58995840	chr14:76140452	0.29555	0.877321	GPATCH2L	ENSG00000089916.17	Colon - Transverse	G=0.675	T=0.325	0.135405	5.1551e-07
rs139115930	rs2591089	chr14:76121457	0.740614	1	ESRRB	ENSG00000119715.14	Skin - Sun Exposed (Lower leg)	A=0.8	C=0.2	-0.308981	5.18738e-07
rs139115930	rs58263595	chr14:76124130	0.842883	1	GPATCH2L	ENSG00000089916.17	Esophagus - Muscularis	C=0.82	A=0.18	0.179013	5.21144e-07
rs139115930	rs17104049	chr14:76124331	0.837236	1	GPATCH2L	ENSG00000089916.17	Esophagus - Muscularis	A=0.819	G=0.181	0.179013	5.21144e-07
rs139115930	rs58521628	chr14:76124801	0.837236	1	GPATCH2L	ENSG00000089916.17	Esophagus - Muscularis	G=0.181	A=0.819	-0.179013	5.21144e-07
rs139115930	rs34338434	chr14:76138832	0.168959	0.925923	ESRRB	ENSG00000119715.14	Pancreas	A=0.484	G=0.516	0.432434	5.33224e-07
rs139115930	rs2111776	chr14:76126984	0.67594	0.969875	GPATCH2L	ENSG00000089916.17	Cells - EBV-transformed lymphocytes	G=0.117	T=0.883	0.468751	5.34141e-07
rs139115930	rs1107196	chr14:76139905	0.0182737	0.153626	GPATCH2L	ENSG00000089916.17	Stomach	T=0.875	C=0.125	0.222378	5.34838e-07
rs139115930	rs60934996	chr14:76121943	0.9925	1	GPATCH2L	ENSG00000089916.17	Cells - EBV-transformed lymphocytes	T=0.843	C=0.157	-0.435793	5.35002e-07
rs139115930	rs139115930	chr14:76122412	1	1	GPATCH2L	ENSG00000089916.17	Cells - EBV-transformed lymphocytes	C=0.844	T=0.156	-0.435793	5.35002e-07
rs139115930	rs2014344	chr14:76123758	0.9925	1	GPATCH2L	ENSG00000089916.17	Cells - EBV-transformed lymphocytes	C=0.843	G=0.157	-0.435793	5.35002e-07
rs139115930	rs34338434	chr14:76138832	0.168959	0.925923	GPATCH2L	ENSG00000089916.17	Breast - Mammary Tissue	A=0.484	G=0.516	-0.15868	5.41629e-07
rs139115930	rs11629305	chr14:76137410	0.151483	1	ESRRB	ENSG00000119715.14	Pancreas	T=0.55	G=0.45	0.452283	5.41943e-07
rs139115930	rs7144552	chr14:76138465	0.164194	0.936683	RP11-361H10.3	ENSG00000258454.1	Lung	G=0.497	C=0.503	0.288975	5.42874e-07
rs139115930	.	chr14:76126247	0.697956	1	GPATCH2L	ENSG00000089916.17	Esophagus - Muscularis	A=0.886	-=0.114	0.209588	5.5655e-07
rs139115930	rs2254581	chr14:76130361	0.401456	0.676148	ESRRB	ENSG00000119715.14	Skin - Sun Exposed (Lower leg)	G=0.826	C=0.174	-0.310964	5.59598e-07
rs139115930	rs112367700	chr14:76119854	0.0115211	1	GPATCH2L	ENSG00000089916.17	Artery - Aorta	A=0.941	T=0.059	0.343633	5.76454e-07
rs139115930	rs73304555	chr14:76123247	0.0113139	1	GPATCH2L	ENSG00000089916.17	Artery - Aorta	C=0.942	T=0.058	0.343633	5.76454e-07
rs139115930	rs11624297	chr14:76119528	0.23407	1	RP11-361H10.3	ENSG00000258454.1	Esophagus - Mucosa	A=0.559	G=0.441	-0.284185	5.89086e-07
rs139115930	rs933621	chr14:76138415	0.366009	0.638898	ESRRB	ENSG00000119715.14	Artery - Aorta	A=0.829	G=0.171	-0.429118	6.01241e-07
rs139115930	rs111990423	chr14:76127946	0.0447469	1	GPATCH2L	ENSG00000089916.17	Esophagus - Muscularis	C=0.805	T=0.195	-0.170354	6.23706e-07
rs139115930	rs2543369	chr14:76140063	0.29555	0.877321	GPATCH2L	ENSG00000089916.17	Stomach	G=0.675	C=0.325	0.166798	6.25681e-07
rs139115930	rs58995840	chr14:76140452	0.29555	0.877321	GPATCH2L	ENSG00000089916.17	Stomach	G=0.675	T=0.325	0.166798	6.25681e-07
rs139115930	rs11629423	chr14:76140880	0.17336	0.92677	ESRRB	ENSG00000119715.14	Small Intestine - Terminal Ileum	C=0.478	G=0.522	0.419073	6.4754e-07
rs139115930	rs2591080	chr14:76140371	0.214981	0.531764	ESRRB	ENSG00000119715.14	Adipose - Subcutaneous	C=0.877	T=0.123	-0.342358	6.50552e-07
rs139115930	rs11629423	chr14:76140880	0.17336	0.92677	RP11-361H10.3	ENSG00000258454.1	Breast - Mammary Tissue	C=0.478	G=0.522	0.361482	6.53334e-07
rs139115930	rs112617058	chr14:76119829	0.23407	1	ESRRB	ENSG00000119715.14	Pancreas	A=0.559	G=0.441	-0.425746	6.57537e-07
rs139115930	rs34338434	chr14:76138832	0.168959	0.925923	RP11-361H10.3	ENSG00000258454.1	Spleen	A=0.484	G=0.516	0.489136	6.69788e-07
rs139115930	rs59572675	chr14:76132385	0.39505	0.675367	RP11-361H10.3	ENSG00000258454.1	Esophagus - Muscularis	C=0.176	T=0.824	0.366342	6.81665e-07
rs139115930	rs11159176	chr14:76128824	0.163453	1	GPATCH2L	ENSG00000089916.17	Colon - Transverse	A=0.531	G=0.469	-0.133904	6.92002e-07
rs139115930	rs963221	chr14:76139455	0.380805	0.621745	RP11-361H10.3	ENSG00000258454.1	Nerve - Tibial	G=0.842	A=0.158	-0.347798	6.9368e-07
rs139115930	rs2591079	chr14:76140203	0.386693	0.628872	RP11-361H10.3	ENSG00000258454.1	Nerve - Tibial	G=0.841	A=0.159	-0.347798	6.9368e-07
rs139115930	rs57801749	chr14:76133615	0.150876	1	RP11-361H10.3	ENSG00000258454.1	Artery - Tibial	G=0.551	T=0.449	0.266614	6.93682e-07
rs139115930	rs11623014	chr14:76139357	0.139922	0.603651	RP11-361H10.3	ENSG00000258454.1	Breast - Mammary Tissue	T=0.325	C=0.675	0.342278	6.94935e-07
rs139115930	rs11624297	chr14:76119528	0.23407	1	RP11-361H10.3	ENSG00000258454.1	Adipose - Subcutaneous	A=0.559	G=0.441	-0.270524	7.08923e-07
rs139115930	rs8019517	chr14:76118774	0.161507	1	ESRRB	ENSG00000119715.14	Pancreas	T=0.534	C=0.466	0.444341	7.1495e-07
rs139115930	rs11629423	chr14:76140880	0.17336	0.92677	ESRRB	ENSG00000119715.14	Esophagus - Gastroesophageal Junction	C=0.478	G=0.522	0.346285	7.20084e-07
rs139115930	.	chr14:76126247	0.697956	1	RP11-361H10.3	ENSG00000258454.1	Artery - Tibial	A=0.886	-=0.114	-0.387537	7.28573e-07
rs139115930	rs34338434	chr14:76138832	0.168959	0.925923	RP11-361H10.5	ENSG00000280078.1	Brain - Cerebellum	A=0.484	G=0.516	0.481165	7.57738e-07
rs139115930	rs59718905	chr14:76122143	0.162153	1	ESRRB	ENSG00000119715.14	Artery - Tibial	T=0.533	C=0.467	0.233308	7.61579e-07
rs139115930	rs59718905	chr14:76122143	0.162153	1	RP11-361H10.3	ENSG00000258454.1	Artery - Tibial	T=0.533	C=0.467	0.259197	7.71204e-07
rs139115930	rs59718905	chr14:76122143	0.162153	1	RP11-361H10.3	ENSG00000258454.1	Thyroid	T=0.533	C=0.467	0.278359	7.78305e-07
rs139115930	rs11624297	chr14:76119528	0.23407	1	ESRRB	ENSG00000119715.14	Pancreas	A=0.559	G=0.441	-0.420031	7.92404e-07
rs139115930	rs2160878	chr14:76128506	0.600026	1	GPATCH2L	ENSG00000089916.17	Adipose - Visceral (Omentum)	C=0.764	T=0.236	-0.162428	8.13655e-07
rs139115930	rs2543362	chr14:76128549	0.600026	1	GPATCH2L	ENSG00000089916.17	Adipose - Visceral (Omentum)	C=0.764	T=0.236	-0.162428	8.13655e-07
rs139115930	rs58192397	chr14:76127347	0.163453	1	RP11-361H10.3	ENSG00000258454.1	Artery - Tibial	C=0.469	T=0.531	-0.254422	8.178e-07
rs139115930	rs2591080	chr14:76140371	0.214981	0.531764	GPATCH2L	ENSG00000089916.17	Cells - EBV-transformed lymphocytes	C=0.877	T=0.123	-0.611234	8.22706e-07
rs139115930	rs11623014	chr14:76139357	0.139922	0.603651	ESRRB	ENSG00000119715.14	Adrenal Gland	T=0.325	C=0.675	0.462571	8.33057e-07
rs139115930	rs11623014	chr14:76139357	0.139922	0.603651	ESRRB	ENSG00000119715.14	Brain - Putamen (basal ganglia)	T=0.325	C=0.675	0.466252	8.33438e-07
rs139115930	rs2111776	chr14:76126984	0.67594	0.969875	RP11-361H10.3	ENSG00000258454.1	Adipose - Visceral (Omentum)	G=0.117	T=0.883	0.455626	8.33949e-07
rs139115930	rs59718905	chr14:76122143	0.162153	1	ESRRB	ENSG00000119715.14	Thyroid	T=0.533	C=0.467	0.280199	8.34487e-07
rs139115930	rs2543365	chr14:76130426	0.401456	0.676148	GPATCH2L	ENSG00000089916.17	Adipose - Visceral (Omentum)	C=0.826	G=0.174	-0.185647	8.48598e-07
rs139115930	rs2543352	chr14:76120021	0.963027	0.992426	GPATCH2L	ENSG00000089916.17	Esophagus - Muscularis	C=0.841	T=0.159	0.191111	8.51557e-07
rs139115930	rs2543353	chr14:76120060	0.963027	0.992426	GPATCH2L	ENSG00000089916.17	Esophagus - Muscularis	C=0.841	A=0.159	0.191111	8.51557e-07
rs139115930	rs2543354	chr14:76120078	0.963027	0.992426	GPATCH2L	ENSG00000089916.17	Esophagus - Muscularis	C=0.841	T=0.159	0.191111	8.51557e-07
rs139115930	rs61294469	chr14:76121502	0.159582	1	ESRRB	ENSG00000119715.14	Thyroid	G=0.537	A=0.463	0.281622	9.04742e-07
rs139115930	rs12587923	chr14:76124235	0.160221	1	ESRRB	ENSG00000119715.14	Thyroid	G=0.536	A=0.464	0.281622	9.04742e-07
rs139115930	rs2591075	chr14:76133865	0.421591	0.67847	GPATCH2L	ENSG00000089916.17	Nerve - Tibial	G=0.832	A=0.168	-0.178634	9.56342e-07
rs139115930	rs2543365	chr14:76130426	0.401456	0.676148	RP11-361H10.3	ENSG00000258454.1	Esophagus - Muscularis	C=0.826	G=0.174	-0.360524	9.57161e-07
rs139115930	rs11629305	chr14:76137410	0.151483	1	RP11-361H10.3	ENSG00000258454.1	Skin - Not Sun Exposed (Suprapubic)	T=0.55	G=0.45	0.287678	9.63989e-07
rs139115930	rs7150419	chr14:76130364	0.152704	1	RP11-361H10.3	ENSG00000258454.1	Skin - Not Sun Exposed (Suprapubic)	T=0.548	C=0.452	0.288557	9.66619e-07
rs139115930	.	chr14:76131399	0.39505	0.675367	RP11-361H10.3	ENSG00000258454.1	Artery - Tibial	G=0.176	-=0.824	0.326831	9.86341e-07
rs139115930	rs933621	chr14:76138415	0.366009	0.638898	RP11-361H10.3	ENSG00000258454.1	Adipose - Subcutaneous	A=0.829	G=0.171	-0.326457	9.95356e-07
rs139115930	rs7144552	chr14:76138465	0.164194	0.936683	ESRRB	ENSG00000119715.14	Thyroid	G=0.497	C=0.503	0.281801	9.98463e-07
rs139115930	rs12588719	chr14:76119937	0.160863	1	ESRRB	ENSG00000119715.14	Pancreas	G=0.535	C=0.465	0.440939	1.0159e-06
rs139115930	rs61294469	chr14:76121502	0.159582	1	ESRRB	ENSG00000119715.14	Pancreas	G=0.537	A=0.463	0.440939	1.0159e-06
rs139115930	rs12587923	chr14:76124235	0.160221	1	ESRRB	ENSG00000119715.14	Pancreas	G=0.536	A=0.464	0.440939	1.0159e-06
rs139115930	rs2591075	chr14:76133865	0.421591	0.67847	ESRRB	ENSG00000119715.14	Skin - Sun Exposed (Lower leg)	G=0.832	A=0.168	-0.309206	1.03337e-06
rs139115930	rs75591847	chr14:76118246	0.0100797	1	GPATCH2L	ENSG00000089916.17	Artery - Aorta	G=0.948	C=0.052	0.361553	1.03876e-06
rs139115930	rs11623014	chr14:76139357	0.139922	0.603651	ESRRB	ENSG00000119715.14	Artery - Coronary	T=0.325	C=0.675	0.457707	1.05746e-06
rs139115930	rs11629423	chr14:76140880	0.17336	0.92677	RP11-361H10.5	ENSG00000280078.1	Brain - Cerebellum	C=0.478	G=0.522	0.47957	1.07674e-06
rs139115930	.	chr14:76131399	0.39505	0.675367	GPATCH2L	ENSG00000089916.17	Adipose - Visceral (Omentum)	G=0.176	-=0.824	0.183427	1.07752e-06
rs139115930	rs11629423	chr14:76140880	0.17336	0.92677	RP11-361H10.3	ENSG00000258454.1	Heart - Left Ventricle	C=0.478	G=0.522	0.316765	1.08218e-06
rs139115930	rs2543350	chr14:76118891	0.909388	1	RP11-361H10.3	ENSG00000258454.1	Artery - Tibial	T=0.831	C=0.169	-0.340088	1.08563e-06
rs139115930	rs7152369	chr14:76127168	0.117272	0.546941	GPATCH2L	ENSG00000089916.17	Whole Blood	G=0.932	T=0.068	0.209973	1.10977e-06
rs139115930	rs11629423	chr14:76140880	0.17336	0.92677	ESRRB	ENSG00000119715.14	Artery - Coronary	C=0.478	G=0.522	0.452136	1.11776e-06
rs139115930	rs2591080	chr14:76140371	0.214981	0.531764	GPATCH2L	ENSG00000089916.17	Nerve - Tibial	C=0.877	T=0.123	-0.214577	1.13357e-06
rs139115930	rs9635178	chr14:76102572	0.00469578	0.426959	FLVCR2	ENSG00000119686.9	Cells - Cultured fibroblasts	G=0.878	A=0.122	0.280556	1.14214e-06
rs139115930	rs11623014	chr14:76139357	0.139922	0.603651	ESRRB	ENSG00000119715.14	Thyroid	T=0.325	C=0.675	0.279616	1.16491e-06
rs139115930	rs933621	chr14:76138415	0.366009	0.638898	RP11-361H10.3	ENSG00000258454.1	Colon - Sigmoid	A=0.829	G=0.171	-0.450316	1.16505e-06
rs139115930	rs34338434	chr14:76138832	0.168959	0.925923	GPATCH2L	ENSG00000089916.17	Brain - Cortex	A=0.484	G=0.516	-0.253268	1.17056e-06
rs139115930	rs2254581	chr14:76130361	0.401456	0.676148	GPATCH2L	ENSG00000089916.17	Adipose - Visceral (Omentum)	G=0.826	C=0.174	-0.183825	1.17367e-06
rs139115930	rs11621985	chr14:76142124	0.123725	0.592241	RP11-361H10.3	ENSG00000258454.1	Breast - Mammary Tissue	G=0.344	T=0.656	0.327777	1.17378e-06
rs139115930	rs2543367	chr14:76136349	0.157679	1	GPATCH2L	ENSG00000089916.17	Stomach	A=0.46	G=0.54	0.151658	1.17787e-06
rs139115930	rs11159176	chr14:76128824	0.163453	1	ESRRB	ENSG00000119715.14	Pancreas	A=0.531	G=0.469	0.444114	1.19327e-06
rs139115930	rs2591076	chr14:76135821	0.398235	0.675758	GPATCH2L	ENSG00000089916.17	Adipose - Visceral (Omentum)	G=0.825	A=0.175	-0.183633	1.19462e-06
rs139115930	.	chr14:76136603	0.398235	0.675758	GPATCH2L	ENSG00000089916.17	Adipose - Visceral (Omentum)	A=0.825	-=0.175	-0.183633	1.19462e-06
rs139115930	rs57954498	chr14:76137686	0.39505	0.675367	GPATCH2L	ENSG00000089916.17	Adipose - Visceral (Omentum)	G=0.824	A=0.176	-0.183633	1.19462e-06
rs139115930	rs2591077	chr14:76138085	0.377544	0.653433	GPATCH2L	ENSG00000089916.17	Adipose - Visceral (Omentum)	T=0.827	C=0.173	-0.183633	1.19462e-06
rs139115930	rs60084689	chr14:76118501	0.794006	0.931101	GPATCH2L	ENSG00000089916.17	Skin - Sun Exposed (Lower leg)	G=0.832	A=0.168	0.172844	1.20017e-06
rs139115930	rs59718905	chr14:76122143	0.162153	1	GPATCH2L	ENSG00000089916.17	Colon - Transverse	T=0.533	C=0.467	-0.131142	1.20462e-06
rs139115930	rs7152225	chr14:76127230	0.117272	0.546941	GPATCH2L	ENSG00000089916.17	Whole Blood	C=0.932	G=0.068	0.208588	1.22556e-06
rs139115930	rs58734313	chr14:76127511	0.117272	0.546941	GPATCH2L	ENSG00000089916.17	Whole Blood	T=0.932	C=0.068	0.208588	1.22556e-06
rs139115930	.	chr14:76131399	0.39505	0.675367	ESRRB	ENSG00000119715.14	Skin - Sun Exposed (Lower leg)	G=0.176	-=0.824	0.30171	1.27694e-06
rs139115930	rs11159176	chr14:76128824	0.163453	1	ESRRB	ENSG00000119715.14	Brain - Cortex	A=0.531	G=0.469	0.514464	1.30727e-06
rs139115930	rs2591075	chr14:76133865	0.421591	0.67847	RP11-361H10.3	ENSG00000258454.1	Esophagus - Muscularis	G=0.832	A=0.168	-0.368485	1.31028e-06
rs139115930	rs933621	chr14:76138415	0.366009	0.638898	RP11-361H10.3	ENSG00000258454.1	Prostate	A=0.829	G=0.171	-0.488132	1.31127e-06
rs139115930	rs77552267	chr14:76110101	0.00627181	1	FLVCR2	ENSG00000119686.9	Cells - Cultured fibroblasts	C=0.967	T=0.033	0.567247	1.32708e-06
rs139115930	rs59572675	chr14:76132385	0.39505	0.675367	GPATCH2L	ENSG00000089916.17	Nerve - Tibial	C=0.176	T=0.824	0.171242	1.35265e-06
rs139115930	rs2591082	chr14:76141897	0.386693	0.628872	GPATCH2L	ENSG00000089916.17	Nerve - Tibial	C=0.841	T=0.159	-0.172909	1.40843e-06
rs139115930	rs2543367	chr14:76136349	0.157679	1	GPATCH2L	ENSG00000089916.17	Esophagus - Mucosa	A=0.46	G=0.54	0.136114	1.40956e-06
rs139115930	rs61979234	chr14:76138646	0.135435	0.930503	GPATCH2L	ENSG00000089916.17	Minor Salivary Gland	G=0.542	T=0.458	-0.344981	1.42993e-06
rs139115930	rs75591847	chr14:76118246	0.0100797	1	GPATCH2L	ENSG00000089916.17	Whole Blood	G=0.948	C=0.052	0.227836	1.43063e-06
rs139115930	rs61979234	chr14:76138646	0.135435	0.930503	ESRRB	ENSG00000119715.14	Colon - Sigmoid	G=0.542	T=0.458	0.360813	1.43625e-06
rs139115930	rs2543369	chr14:76140063	0.29555	0.877321	GPATCH2L	ENSG00000089916.17	Artery - Tibial	G=0.675	C=0.325	0.106135	1.46786e-06
rs139115930	rs58995840	chr14:76140452	0.29555	0.877321	GPATCH2L	ENSG00000089916.17	Artery - Tibial	G=0.675	T=0.325	0.106135	1.46786e-06
rs139115930	rs2254581	chr14:76130361	0.401456	0.676148	GPATCH2L	ENSG00000089916.17	Nerve - Tibial	G=0.826	C=0.174	-0.17077	1.47374e-06
rs139115930	rs113043655	chr14:76119702	0.896664	1	GPATCH2L	ENSG00000089916.17	Esophagus - Muscularis	T=0.829	C=0.171	0.186018	1.48263e-06
rs139115930	rs2111778	chr14:76128369	0.596728	1	GPATCH2L	ENSG00000089916.17	Adipose - Visceral (Omentum)	A=0.763	G=0.237	-0.158436	1.48965e-06
rs139115930	rs59361611	chr14:76128785	0.593457	1	GPATCH2L	ENSG00000089916.17	Adipose - Visceral (Omentum)	T=0.762	C=0.238	-0.158436	1.48965e-06
rs139115930	rs1197092548	chr14:76138385	0.402025	0.643599	RP11-361H10.3	ENSG00000258454.1	Nerve - Tibial	A=0.84	-=0.16	-0.339891	1.50114e-06
rs139115930	rs11624350	chr14:76119498	0.176202	0.965149	FLVCR2	ENSG00000119686.9	Small Intestine - Terminal Ileum	G=0.966	A=0.034	0.424025	1.50816e-06
rs139115930	rs2543366	chr14:76133032	0.388789	0.674582	RP11-361H10.3	ENSG00000258454.1	Esophagus - Muscularis	C=0.822	T=0.178	-0.367407	1.57463e-06
rs139115930	rs12588719	chr14:76119937	0.160863	1	ESRRB	ENSG00000119715.14	Thyroid	G=0.535	C=0.465	0.275001	1.59315e-06
rs139115930	rs58192397	chr14:76127347	0.163453	1	ESRRB	ENSG00000119715.14	Pancreas	C=0.469	T=0.531	-0.423804	1.6025e-06
rs139115930	rs2543347	chr14:76118284	0.0295744	0.603436	RP11-361H10.3	ENSG00000258454.1	Thyroid	G=0.305	A=0.695	0.276129	1.61492e-06
rs139115930	rs57801749	chr14:76133615	0.150876	1	ESRRB	ENSG00000119715.14	Brain - Cortex	G=0.551	T=0.449	0.52762	1.64849e-06
rs139115930	rs58143738	chr14:76140800	0.386693	0.628872	GPATCH2L	ENSG00000089916.17	Nerve - Tibial	A=0.841	G=0.159	-0.171727	1.65897e-06
rs139115930	rs2591081	chr14:76140979	0.386693	0.628872	GPATCH2L	ENSG00000089916.17	Nerve - Tibial	C=0.841	T=0.159	-0.171727	1.65897e-06
rs139115930	rs2543372	chr14:76141820	0.386693	0.628872	GPATCH2L	ENSG00000089916.17	Nerve - Tibial	G=0.841	A=0.159	-0.171727	1.65897e-06
rs139115930	rs2543373	chr14:76142126	0.386693	0.628872	GPATCH2L	ENSG00000089916.17	Nerve - Tibial	G=0.841	A=0.159	-0.171727	1.65897e-06
rs139115930	rs963221	chr14:76139455	0.380805	0.621745	RP11-361H10.3	ENSG00000258454.1	Thyroid	G=0.842	A=0.158	-0.343969	1.65999e-06
rs139115930	rs2591079	chr14:76140203	0.386693	0.628872	RP11-361H10.3	ENSG00000258454.1	Thyroid	G=0.841	A=0.159	-0.343969	1.65999e-06
rs139115930	rs34338434	chr14:76138832	0.168959	0.925923	GPATCH2L	ENSG00000089916.17	Brain - Frontal Cortex (BA9)	A=0.484	G=0.516	-0.235637	1.66866e-06
rs139115930	rs142084664	chr14:76124488	0.00529433	1	GPATCH2L	ENSG00000089916.17	Cells - Cultured fibroblasts	C=0.972	T=0.028	0.315075	1.70211e-06
rs139115930	rs2244274	chr14:76124030	0.601987	0.806543	GPATCH2L	ENSG00000089916.17	Skin - Sun Exposed (Lower leg)	C=0.854	T=0.146	0.182397	1.75121e-06
rs139115930	rs7143304	chr14:76129530	0.000184003	1	GPATCH2L	ENSG00000089916.17	Skin - Sun Exposed (Lower leg)	A=0.999	G=0.001	0.339721	1.75217e-06
rs139115930	rs7144552	chr14:76138465	0.164194	0.936683	GPATCH2L	ENSG00000089916.17	Artery - Tibial	G=0.497	C=0.503	-0.106793	1.75235e-06
rs139115930	rs61294469	chr14:76121502	0.159582	1	RP11-361H10.3	ENSG00000258454.1	Artery - Tibial	G=0.537	A=0.463	0.25403	1.7725e-06
rs139115930	rs12587923	chr14:76124235	0.160221	1	RP11-361H10.3	ENSG00000258454.1	Artery - Tibial	G=0.536	A=0.464	0.25403	1.7725e-06
rs139115930	rs2543367	chr14:76136349	0.157679	1	GPATCH2L	ENSG00000089916.17	Pancreas	A=0.46	G=0.54	0.245184	1.8034e-06
rs139115930	rs11629423	chr14:76140880	0.17336	0.92677	RP11-361H10.3	ENSG00000258454.1	Esophagus - Mucosa	C=0.478	G=0.522	0.284336	1.81405e-06
rs139115930	rs2591082	chr14:76141897	0.386693	0.628872	RP11-361H10.3	ENSG00000258454.1	Thyroid	C=0.841	T=0.159	-0.341642	1.83565e-06
rs139115930	rs2254581	chr14:76130361	0.401456	0.676148	RP11-361H10.3	ENSG00000258454.1	Esophagus - Muscularis	G=0.826	C=0.174	-0.352354	1.85183e-06
rs139115930	rs61979234	chr14:76138646	0.135435	0.930503	RP11-361H10.3	ENSG00000258454.1	Spleen	G=0.542	T=0.458	0.469525	1.86755e-06
rs139115930	rs58192397	chr14:76127347	0.163453	1	GPATCH2L	ENSG00000089916.17	Whole Blood	C=0.469	T=0.531	0.111253	1.87393e-06
rs139115930	rs58143738	chr14:76140800	0.386693	0.628872	RP11-361H10.3	ENSG00000258454.1	Thyroid	A=0.841	G=0.159	-0.341367	1.88248e-06
rs139115930	rs2591081	chr14:76140979	0.386693	0.628872	RP11-361H10.3	ENSG00000258454.1	Thyroid	C=0.841	T=0.159	-0.341367	1.88248e-06
rs139115930	rs2543372	chr14:76141820	0.386693	0.628872	RP11-361H10.3	ENSG00000258454.1	Thyroid	G=0.841	A=0.159	-0.341367	1.88248e-06
rs139115930	rs2543373	chr14:76142126	0.386693	0.628872	RP11-361H10.3	ENSG00000258454.1	Thyroid	G=0.841	A=0.159	-0.341367	1.88248e-06
rs139115930	rs61979234	chr14:76138646	0.135435	0.930503	GPATCH2L	ENSG00000089916.17	Adrenal Gland	G=0.542	T=0.458	-0.233986	1.90967e-06
rs139115930	rs2591089	chr14:76121457	0.740614	1	GPATCH2L	ENSG00000089916.17	Skin - Sun Exposed (Lower leg)	A=0.8	C=0.2	0.164628	1.94135e-06
rs139115930	rs12588719	chr14:76119937	0.160863	1	RP11-361H10.3	ENSG00000258454.1	Artery - Tibial	G=0.535	C=0.465	0.253241	1.95575e-06
rs139115930	rs61979234	chr14:76138646	0.135435	0.930503	ESRRB	ENSG00000119715.14	Thyroid	G=0.542	T=0.458	0.278393	1.96048e-06
rs139115930	rs111990423	chr14:76127946	0.0447469	1	ESRRB	ENSG00000119715.14	Artery - Aorta	C=0.805	T=0.195	-0.39017	1.99506e-06
rs139115930	rs7150419	chr14:76130364	0.152704	1	GPATCH2L	ENSG00000089916.17	Stomach	T=0.548	C=0.452	-0.153643	2.0644e-06
rs139115930	rs2543367	chr14:76136349	0.157679	1	ESRRB	ENSG00000119715.14	Brain - Cortex	A=0.46	G=0.54	-0.502226	2.08021e-06
rs139115930	rs2591082	chr14:76141897	0.386693	0.628872	RP11-361H10.3	ENSG00000258454.1	Skin - Sun Exposed (Lower leg)	C=0.841	T=0.159	-0.324946	2.0935e-06
rs139115930	rs2543368	chr14:76138640	0.386693	0.628872	ESRRB	ENSG00000119715.14	Lung	A=0.841	G=0.159	-0.35719	2.11511e-06
rs139115930	rs1197092548	chr14:76138385	0.402025	0.643599	GPATCH2L	ENSG00000089916.17	Nerve - Tibial	A=0.84	-=0.16	-0.171606	2.12516e-06
rs139115930	rs34338434	chr14:76138832	0.168959	0.925923	RP11-361H10.3	ENSG00000258454.1	Skin - Sun Exposed (Lower leg)	A=0.484	G=0.516	0.258982	2.12856e-06
rs139115930	rs60084689	chr14:76118501	0.794006	0.931101	GPATCH2L	ENSG00000089916.17	Adipose - Subcutaneous	G=0.832	A=0.168	0.15393	2.12986e-06
rs139115930	rs58143738	chr14:76140800	0.386693	0.628872	RP11-361H10.3	ENSG00000258454.1	Skin - Sun Exposed (Lower leg)	A=0.841	G=0.159	-0.324486	2.13645e-06
rs139115930	rs2591081	chr14:76140979	0.386693	0.628872	RP11-361H10.3	ENSG00000258454.1	Skin - Sun Exposed (Lower leg)	C=0.841	T=0.159	-0.324486	2.13645e-06
rs139115930	rs2543372	chr14:76141820	0.386693	0.628872	RP11-361H10.3	ENSG00000258454.1	Skin - Sun Exposed (Lower leg)	G=0.841	A=0.159	-0.324486	2.13645e-06
rs139115930	rs2543373	chr14:76142126	0.386693	0.628872	RP11-361H10.3	ENSG00000258454.1	Skin - Sun Exposed (Lower leg)	G=0.841	A=0.159	-0.324486	2.13645e-06
rs139115930	rs11621985	chr14:76142124	0.123725	0.592241	ESRRB	ENSG00000119715.14	Thyroid	G=0.344	T=0.656	0.271582	2.14785e-06
rs139115930	rs2543365	chr14:76130426	0.401456	0.676148	GPATCH2L	ENSG00000089916.17	Nerve - Tibial	C=0.826	G=0.174	-0.168016	2.16245e-06
rs139115930	rs2160878	chr14:76128506	0.600026	1	ESRRB	ENSG00000119715.14	Skin - Sun Exposed (Lower leg)	C=0.764	T=0.236	-0.265133	2.23846e-06
rs139115930	rs2543362	chr14:76128549	0.600026	1	ESRRB	ENSG00000119715.14	Skin - Sun Exposed (Lower leg)	C=0.764	T=0.236	-0.265133	2.23846e-06
rs139115930	rs2543351	chr14:76119091	0.0661332	1	RP11-361H10.3	ENSG00000258454.1	Adipose - Visceral (Omentum)	G=0.263	C=0.737	0.302065	2.2479e-06
rs139115930	rs11623014	chr14:76139357	0.139922	0.603651	ESRRB	ENSG00000119715.14	Minor Salivary Gland	T=0.325	C=0.675	0.452019	2.26929e-06
rs139115930	rs61294469	chr14:76121502	0.159582	1	GPATCH2L	ENSG00000089916.17	Colon - Transverse	G=0.537	A=0.463	-0.127879	2.2845e-06
rs139115930	rs12587923	chr14:76124235	0.160221	1	GPATCH2L	ENSG00000089916.17	Colon - Transverse	G=0.536	A=0.464	-0.127879	2.2845e-06
rs139115930	rs11629305	chr14:76137410	0.151483	1	GPATCH2L	ENSG00000089916.17	Stomach	T=0.55	G=0.45	-0.151459	2.2865e-06
rs139115930	rs11621985	chr14:76142124	0.123725	0.592241	RP11-361H10.3	ENSG00000258454.1	Stomach	G=0.344	T=0.656	0.362231	2.29749e-06
rs139115930	rs8019517	chr14:76118774	0.161507	1	ESRRB	ENSG00000119715.14	Brain - Cortex	T=0.534	C=0.466	0.506284	2.33552e-06
rs139115930	rs12588719	chr14:76119937	0.160863	1	ESRRB	ENSG00000119715.14	Brain - Cortex	G=0.535	C=0.465	0.506284	2.33552e-06
rs139115930	rs61294469	chr14:76121502	0.159582	1	ESRRB	ENSG00000119715.14	Brain - Cortex	G=0.537	A=0.463	0.506284	2.33552e-06
rs139115930	rs12587923	chr14:76124235	0.160221	1	ESRRB	ENSG00000119715.14	Brain - Cortex	G=0.536	A=0.464	0.506284	2.33552e-06
rs139115930	rs11621985	chr14:76142124	0.123725	0.592241	RP11-361H10.5	ENSG00000280078.1	Brain - Cerebellum	G=0.344	T=0.656	0.474913	2.3536e-06
rs139115930	rs34338434	chr14:76138832	0.168959	0.925923	RP11-361H10.3	ENSG00000258454.1	Prostate	A=0.484	G=0.516	0.415853	2.35902e-06
rs139115930	rs2111778	chr14:76128369	0.596728	1	ESRRB	ENSG00000119715.14	Skin - Sun Exposed (Lower leg)	A=0.763	G=0.237	-0.265157	2.36853e-06
rs139115930	rs60302577	chr14:76125596	0.0113139	1	GPATCH2L	ENSG00000089916.17	Artery - Tibial	G=0.942	A=0.058	0.202896	2.37628e-06
rs139115930	rs57488975	chr14:76135613	0.219113	0.500639	ESRRB	ENSG00000119715.14	Skin - Sun Exposed (Lower leg)	G=0.861	A=0.139	-0.317021	2.38729e-06
rs139115930	rs963221	chr14:76139455	0.380805	0.621745	RP11-361H10.3	ENSG00000258454.1	Skin - Sun Exposed (Lower leg)	G=0.842	A=0.158	-0.323389	2.39227e-06
rs139115930	rs2591079	chr14:76140203	0.386693	0.628872	RP11-361H10.3	ENSG00000258454.1	Skin - Sun Exposed (Lower leg)	G=0.841	A=0.159	-0.323389	2.39227e-06
rs139115930	rs59718905	chr14:76122143	0.162153	1	GPATCH2L	ENSG00000089916.17	Minor Salivary Gland	T=0.533	C=0.467	-0.326213	2.39734e-06
rs139115930	rs8019517	chr14:76118774	0.161507	1	ESRRB	ENSG00000119715.14	Thyroid	T=0.534	C=0.466	0.269291	2.46177e-06
rs139115930	rs58192397	chr14:76127347	0.163453	1	GPATCH2L	ENSG00000089916.17	Minor Salivary Gland	C=0.469	T=0.531	0.32998	2.50318e-06
rs139115930	rs58263595	chr14:76124130	0.842883	1	GPATCH2L	ENSG00000089916.17	Cells - EBV-transformed lymphocytes	C=0.82	A=0.18	-0.379511	2.50865e-06
rs139115930	rs17104049	chr14:76124331	0.837236	1	GPATCH2L	ENSG00000089916.17	Cells - EBV-transformed lymphocytes	A=0.819	G=0.181	-0.379511	2.50865e-06
rs139115930	rs58521628	chr14:76124801	0.837236	1	GPATCH2L	ENSG00000089916.17	Cells - EBV-transformed lymphocytes	G=0.181	A=0.819	0.379511	2.50865e-06
rs139115930	rs11159176	chr14:76128824	0.163453	1	RP11-361H10.3	ENSG00000258454.1	Skin - Not Sun Exposed (Suprapubic)	A=0.531	G=0.469	0.272313	2.61559e-06
rs139115930	rs73304578	chr14:76127772	0.0441812	1	ESRRB	ENSG00000119715.14	Adipose - Visceral (Omentum)	C=0.807	G=0.193	-0.361056	2.62908e-06
rs139115930	rs11159176	chr14:76128824	0.163453	1	GPATCH2L	ENSG00000089916.17	Minor Salivary Gland	A=0.531	G=0.469	-0.33025	2.6483e-06
rs139115930	rs11629423	chr14:76140880	0.17336	0.92677	RP11-361H10.3	ENSG00000258454.1	Prostate	C=0.478	G=0.522	0.413521	2.65798e-06
rs139115930	rs59572675	chr14:76132385	0.39505	0.675367	GPATCH2L	ENSG00000089916.17	Adipose - Visceral (Omentum)	C=0.176	T=0.824	0.177406	2.66204e-06
rs139115930	rs2543367	chr14:76136349	0.157679	1	GPATCH2L	ENSG00000089916.17	Whole Blood	A=0.46	G=0.54	0.111707	2.66315e-06
rs139115930	rs2111776	chr14:76126984	0.67594	0.969875	RP11-361H10.3	ENSG00000258454.1	Cells - Cultured fibroblasts	G=0.117	T=0.883	0.453378	2.69845e-06
rs139115930	.	chr14:76126247	0.697956	1	RP11-361H10.3	ENSG00000258454.1	Cells - Cultured fibroblasts	A=0.886	-=0.114	-0.458579	2.70742e-06
rs139115930	rs111990423	chr14:76127946	0.0447469	1	RP11-361H10.3	ENSG00000258454.1	Adipose - Subcutaneous	C=0.805	T=0.195	-0.323229	2.70925e-06
rs139115930	rs2543368	chr14:76138640	0.386693	0.628872	RP11-361H10.3	ENSG00000258454.1	Nerve - Tibial	A=0.841	G=0.159	-0.327598	2.72453e-06
rs139115930	rs34338434	chr14:76138832	0.168959	0.925923	ESRRB	ENSG00000119715.14	Small Intestine - Terminal Ileum	A=0.484	G=0.516	0.39703	2.73949e-06
rs139115930	rs72727835	chr14:76138660	0.0173468	0.148336	GPATCH2L	ENSG00000089916.17	Stomach	G=0.873	C=0.127	0.207042	2.75047e-06
rs139115930	rs2543368	chr14:76138640	0.386693	0.628872	RP11-361H10.3	ENSG00000258454.1	Skin - Sun Exposed (Lower leg)	A=0.841	G=0.159	-0.322356	2.79728e-06
rs139115930	rs7144552	chr14:76138465	0.164194	0.936683	GPATCH2L	ENSG00000089916.17	Breast - Mammary Tissue	G=0.497	C=0.503	-0.151909	2.80647e-06
rs139115930	rs933621	chr14:76138415	0.366009	0.638898	ESRRB	ENSG00000119715.14	Skin - Not Sun Exposed (Suprapubic)	A=0.829	G=0.171	-0.321442	2.82117e-06
rs139115930	rs963221	chr14:76139455	0.380805	0.621745	ESRRB	ENSG00000119715.14	Lung	G=0.842	A=0.158	-0.354522	2.83183e-06
rs139115930	rs2591079	chr14:76140203	0.386693	0.628872	ESRRB	ENSG00000119715.14	Lung	G=0.841	A=0.159	-0.354522	2.83183e-06
rs139115930	rs58143738	chr14:76140800	0.386693	0.628872	ESRRB	ENSG00000119715.14	Lung	A=0.841	G=0.159	-0.354522	2.83183e-06
rs139115930	rs2591081	chr14:76140979	0.386693	0.628872	ESRRB	ENSG00000119715.14	Lung	C=0.841	T=0.159	-0.354522	2.83183e-06
rs139115930	rs2543372	chr14:76141820	0.386693	0.628872	ESRRB	ENSG00000119715.14	Lung	G=0.841	A=0.159	-0.354522	2.83183e-06
rs139115930	rs2543373	chr14:76142126	0.386693	0.628872	ESRRB	ENSG00000119715.14	Lung	G=0.841	A=0.159	-0.354522	2.83183e-06
rs139115930	rs60107147	chr14:76134811	0.0453154	1	RP11-361H10.3	ENSG00000258454.1	Cells - Cultured fibroblasts	C=0.803	T=0.197	-0.368127	2.91894e-06
rs139115930	rs11629423	chr14:76140880	0.17336	0.92677	RP11-361H10.3	ENSG00000258454.1	Skin - Sun Exposed (Lower leg)	C=0.478	G=0.522	0.252867	2.9355e-06
rs139115930	rs111990423	chr14:76127946	0.0447469	1	RP11-361H10.3	ENSG00000258454.1	Lung	C=0.805	T=0.195	-0.321933	2.94707e-06
rs139115930	rs11159176	chr14:76128824	0.163453	1	RP11-361H10.3	ENSG00000258454.1	Colon - Transverse	A=0.531	G=0.469	0.357003	2.9512e-06
rs139115930	rs2543368	chr14:76138640	0.386693	0.628872	GPATCH2L	ENSG00000089916.17	Nerve - Tibial	A=0.841	G=0.159	-0.16715	2.975e-06
rs139115930	rs7144552	chr14:76138465	0.164194	0.936683	GPATCH2L	ENSG00000089916.17	Spleen	G=0.497	C=0.503	-0.200741	3.00483e-06
rs139115930	rs57488975	chr14:76135613	0.219113	0.500639	RP11-361H10.3	ENSG00000258454.1	Esophagus - Muscularis	G=0.861	A=0.139	-0.368272	3.04378e-06
rs139115930	rs59361611	chr14:76128785	0.593457	1	ESRRB	ENSG00000119715.14	Skin - Sun Exposed (Lower leg)	T=0.762	C=0.238	-0.26083	3.04789e-06
rs139115930	rs12588719	chr14:76119937	0.160863	1	GPATCH2L	ENSG00000089916.17	Colon - Transverse	G=0.535	C=0.465	-0.12671	3.08173e-06
rs139115930	rs2543368	chr14:76138640	0.386693	0.628872	RP11-361H10.3	ENSG00000258454.1	Thyroid	A=0.841	G=0.159	-0.336067	3.15828e-06
rs139115930	rs61979234	chr14:76138646	0.135435	0.930503	RP11-361H10.3	ENSG00000258454.1	Colon - Transverse	G=0.542	T=0.458	0.353341	3.1617e-06
rs139115930	rs2591082	chr14:76141897	0.386693	0.628872	ESRRB	ENSG00000119715.14	Lung	C=0.841	T=0.159	-0.352766	3.21762e-06
rs139115930	rs71431121	chr14:76103203	0.00016901	0.01629	GPATCH2L	ENSG00000089916.17	Esophagus - Muscularis	G=0.895	T=0.105	0.186641	3.22563e-06
rs139115930	rs60107147	chr14:76134811	0.0453154	1	ESRRB	ENSG00000119715.14	Artery - Aorta	C=0.803	T=0.197	-0.388412	3.30518e-06
rs139115930	rs933621	chr14:76138415	0.366009	0.638898	RP11-361H10.3	ENSG00000258454.1	Esophagus - Mucosa	A=0.829	G=0.171	-0.325652	3.3513e-06
rs139115930	rs2543348	chr14:76118413	0.204639	0.942584	RP11-361H10.3	ENSG00000258454.1	Artery - Tibial	A=0.555	G=0.445	-0.24186	3.38531e-06
rs139115930	rs2543348	chr14:76118413	0.204639	0.942584	ESRRB	ENSG00000119715.14	Brain - Cortex	A=0.555	G=0.445	-0.484242	3.38871e-06
rs139115930	rs11159176	chr14:76128824	0.163453	1	RP11-361H10.3	ENSG00000258454.1	Lung	A=0.531	G=0.469	0.278785	3.4056e-06
rs139115930	rs2543366	chr14:76133032	0.388789	0.674582	GPATCH2L	ENSG00000089916.17	Nerve - Tibial	C=0.822	T=0.178	-0.165934	3.46171e-06
rs139115930	rs2111777	chr14:76127085	0.577507	1	GPATCH2L	ENSG00000089916.17	Cells - Cultured fibroblasts	A=0.757	G=0.243	0.130527	3.4721e-06
rs139115930	rs11623014	chr14:76139357	0.139922	0.603651	RP11-361H10.3	ENSG00000258454.1	Heart - Atrial Appendage	T=0.325	C=0.675	0.329596	3.50397e-06
rs139115930	rs2591075	chr14:76133865	0.421591	0.67847	GPATCH2L	ENSG00000089916.17	Adipose - Visceral (Omentum)	G=0.832	A=0.168	-0.181499	3.55163e-06
rs139115930	rs57801749	chr14:76133615	0.150876	1	RP11-361H10.3	ENSG00000258454.1	Skin - Not Sun Exposed (Suprapubic)	G=0.551	T=0.449	0.273124	3.58799e-06
rs139115930	rs2543366	chr14:76133032	0.388789	0.674582	ESRRB	ENSG00000119715.14	Skin - Sun Exposed (Lower leg)	C=0.822	T=0.178	-0.286242	3.6457e-06
rs139115930	rs61396363	chr14:76121191	0.631011	1	GPATCH2L	ENSG00000089916.17	Nerve - Tibial	T=0.227	G=0.773	-0.155226	3.6532e-06
rs139115930	rs963221	chr14:76139455	0.380805	0.621745	GPATCH2L	ENSG00000089916.17	Nerve - Tibial	G=0.842	A=0.158	-0.166366	3.70129e-06
rs139115930	rs2591079	chr14:76140203	0.386693	0.628872	GPATCH2L	ENSG00000089916.17	Nerve - Tibial	G=0.841	A=0.159	-0.166366	3.70129e-06
rs139115930	rs57801749	chr14:76133615	0.150876	1	GPATCH2L	ENSG00000089916.17	Stomach	G=0.551	T=0.449	-0.1477	3.72579e-06
rs139115930	rs11621985	chr14:76142124	0.123725	0.592241	ESRRB	ENSG00000119715.14	Artery - Coronary	G=0.344	T=0.656	0.432062	3.74994e-06
rs139115930	rs11629305	chr14:76137410	0.151483	1	RP11-361H10.5	ENSG00000280078.1	Brain - Cerebellum	T=0.55	G=0.45	0.469653	3.76636e-06
rs139115930	rs11621985	chr14:76142124	0.123725	0.592241	ESRRB	ENSG00000119715.14	Brain - Spinal cord (cervical c-1)	G=0.344	T=0.656	0.478043	3.7754e-06
rs139115930	rs11621985	chr14:76142124	0.123725	0.592241	ESRRB	ENSG00000119715.14	Small Intestine - Terminal Ileum	G=0.344	T=0.656	0.379696	3.79278e-06
rs139115930	rs2543355	chr14:76120492	0.0136176	1	GPATCH2L	ENSG00000089916.17	Artery - Aorta	T=0.069	C=0.931	-0.272971	3.84166e-06
rs139115930	rs73304578	chr14:76127772	0.0441812	1	ESRRB	ENSG00000119715.14	Artery - Aorta	C=0.807	G=0.193	-0.387782	3.842e-06
rs139115930	rs12588719	chr14:76119937	0.160863	1	ESRRB	ENSG00000119715.14	Artery - Coronary	G=0.535	C=0.465	0.426574	3.84791e-06
rs139115930	rs61294469	chr14:76121502	0.159582	1	ESRRB	ENSG00000119715.14	Artery - Coronary	G=0.537	A=0.463	0.426574	3.84791e-06
rs139115930	rs12587923	chr14:76124235	0.160221	1	ESRRB	ENSG00000119715.14	Artery - Coronary	G=0.536	A=0.464	0.426574	3.84791e-06
rs139115930	rs72727835	chr14:76138660	0.0173468	0.148336	GPATCH2L	ENSG00000089916.17	Lung	G=0.873	C=0.127	0.14414	3.88614e-06
rs139115930	rs60084689	chr14:76118501	0.794006	0.931101	GPATCH2L	ENSG00000089916.17	Cells - EBV-transformed lymphocytes	G=0.832	A=0.168	-0.411181	3.91698e-06
rs139115930	rs73304578	chr14:76127772	0.0441812	1	RP11-361H10.3	ENSG00000258454.1	Adipose - Subcutaneous	C=0.807	G=0.193	-0.320557	3.92809e-06
rs139115930	rs933621	chr14:76138415	0.366009	0.638898	ESRRB	ENSG00000119715.14	Nerve - Tibial	A=0.829	G=0.171	-0.312533	3.93588e-06
rs139115930	rs2543348	chr14:76118413	0.204639	0.942584	RP11-361H10.3	ENSG00000258454.1	Lung	A=0.555	G=0.445	-0.265752	3.9425e-06
rs139115930	rs2591076	chr14:76135821	0.398235	0.675758	ESRRB	ENSG00000119715.14	Adipose - Subcutaneous	G=0.825	A=0.175	-0.261188	3.945e-06
rs139115930	.	chr14:76136603	0.398235	0.675758	ESRRB	ENSG00000119715.14	Adipose - Subcutaneous	A=0.825	-=0.175	-0.261188	3.945e-06
rs139115930	rs57954498	chr14:76137686	0.39505	0.675367	ESRRB	ENSG00000119715.14	Adipose - Subcutaneous	G=0.824	A=0.176	-0.261188	3.945e-06
rs139115930	rs111990423	chr14:76127946	0.0447469	1	ESRRB	ENSG00000119715.14	Adipose - Visceral (Omentum)	C=0.805	T=0.195	-0.350935	3.97876e-06
rs139115930	rs7144552	chr14:76138465	0.164194	0.936683	GPATCH2L	ENSG00000089916.17	Small Intestine - Terminal Ileum	G=0.497	C=0.503	-0.251392	4.02083e-06
rs139115930	rs1197092548	chr14:76138385	0.402025	0.643599	RP11-361H10.3	ENSG00000258454.1	Skin - Sun Exposed (Lower leg)	A=0.84	-=0.16	-0.317337	4.02858e-06
rs139115930	rs2160878	chr14:76128506	0.600026	1	RP11-361H10.3	ENSG00000258454.1	Adipose - Visceral (Omentum)	C=0.764	T=0.236	-0.30709	4.04907e-06
rs139115930	rs2543362	chr14:76128549	0.600026	1	RP11-361H10.3	ENSG00000258454.1	Adipose - Visceral (Omentum)	C=0.764	T=0.236	-0.30709	4.04907e-06
rs139115930	rs933621	chr14:76138415	0.366009	0.638898	GPATCH2L	ENSG00000089916.17	Skin - Sun Exposed (Lower leg)	A=0.829	G=0.171	0.154486	4.09228e-06
rs139115930	rs7144552	chr14:76138465	0.164194	0.936683	RP11-361H10.3	ENSG00000258454.1	Heart - Left Ventricle	G=0.497	C=0.503	0.300477	4.12058e-06
rs139115930	rs28433751	chr14:76125122	0.0115211	1	GPATCH2L	ENSG00000089916.17	Artery - Aorta	G=0.941	C=0.059	0.282497	4.13059e-06
rs139115930	rs933621	chr14:76138415	0.366009	0.638898	ESRRB	ENSG00000119715.14	Lung	A=0.829	G=0.171	-0.327024	4.19574e-06
rs139115930	rs57488975	chr14:76135613	0.219113	0.500639	ESRRB	ENSG00000119715.14	Esophagus - Muscularis	G=0.861	A=0.139	-0.348349	4.20815e-06
rs139115930	rs963221	chr14:76139455	0.380805	0.621745	RP11-361H10.3	ENSG00000258454.1	Adipose - Subcutaneous	G=0.842	A=0.158	-0.328082	4.21221e-06
rs139115930	rs2591079	chr14:76140203	0.386693	0.628872	RP11-361H10.3	ENSG00000258454.1	Adipose - Subcutaneous	G=0.841	A=0.159	-0.328082	4.21221e-06
rs139115930	rs1197092548	chr14:76138385	0.402025	0.643599	ESRRB	ENSG00000119715.14	Lung	A=0.84	-=0.16	-0.347764	4.21476e-06
rs139115930	rs79658822	chr14:76103754	0.000414618	0.0271155	GPATCH2L	ENSG00000089916.17	Esophagus - Muscularis	C=0.906	T=0.094	0.190675	4.2325e-06
rs139115930	rs2591077	chr14:76138085	0.377544	0.653433	ESRRB	ENSG00000119715.14	Adipose - Subcutaneous	T=0.827	C=0.173	-0.257272	4.29833e-06
rs139115930	rs34338434	chr14:76138832	0.168959	0.925923	ESRRB	ENSG00000119715.14	Esophagus - Gastroesophageal Junction	A=0.484	G=0.516	0.325458	4.33337e-06
rs139115930	rs7144552	chr14:76138465	0.164194	0.936683	RP11-361H10.3	ENSG00000258454.1	Spleen	G=0.497	C=0.503	0.451058	4.39037e-06
rs139115930	rs1107196	chr14:76139905	0.0182737	0.153626	GPATCH2L	ENSG00000089916.17	Colon - Transverse	T=0.875	C=0.125	0.176635	4.45758e-06
rs139115930	rs2111778	chr14:76128369	0.596728	1	RP11-361H10.3	ENSG00000258454.1	Cells - Cultured fibroblasts	A=0.763	G=0.237	-0.335031	4.4878e-06
rs139115930	rs59361611	chr14:76128785	0.593457	1	RP11-361H10.3	ENSG00000258454.1	Cells - Cultured fibroblasts	T=0.762	C=0.238	-0.335031	4.4878e-06
rs139115930	rs58143738	chr14:76140800	0.386693	0.628872	RP11-361H10.3	ENSG00000258454.1	Adipose - Subcutaneous	A=0.841	G=0.159	-0.326742	4.51286e-06
rs139115930	rs2591081	chr14:76140979	0.386693	0.628872	RP11-361H10.3	ENSG00000258454.1	Adipose - Subcutaneous	C=0.841	T=0.159	-0.326742	4.51286e-06
rs139115930	rs2543372	chr14:76141820	0.386693	0.628872	RP11-361H10.3	ENSG00000258454.1	Adipose - Subcutaneous	G=0.841	A=0.159	-0.326742	4.51286e-06
rs139115930	rs2543373	chr14:76142126	0.386693	0.628872	RP11-361H10.3	ENSG00000258454.1	Adipose - Subcutaneous	G=0.841	A=0.159	-0.326742	4.51286e-06
rs139115930	rs2591089	chr14:76121457	0.740614	1	ESRRB	ENSG00000119715.14	Esophagus - Muscularis	A=0.8	C=0.2	-0.333094	4.56588e-06
rs139115930	rs73304587	chr14:76130691	0.0453154	1	ESRRB	ENSG00000119715.14	Artery - Aorta	T=0.803	C=0.197	-0.382793	4.56928e-06
rs139115930	rs2111776	chr14:76126984	0.67594	0.969875	ESRRB	ENSG00000119715.14	Nerve - Tibial	G=0.117	T=0.883	0.385849	4.59419e-06
rs139115930	rs2591089	chr14:76121457	0.740614	1	GPATCH2L	ENSG00000089916.17	Esophagus - Muscularis	A=0.8	C=0.2	0.161771	4.62859e-06
rs139115930	rs2543367	chr14:76136349	0.157679	1	RP11-361H10.3	ENSG00000258454.1	Artery - Tibial	A=0.46	G=0.54	-0.239357	4.67062e-06
rs139115930	rs933621	chr14:76138415	0.366009	0.638898	RP11-361H10.3	ENSG00000258454.1	Spleen	A=0.829	G=0.171	-0.497462	4.70948e-06
rs139115930	rs2591078	chr14:76117432	0.0141353	0.294073	GPATCH2L	ENSG00000089916.17	Brain - Cortex	T=0.531	C=0.469	-0.236075	4.72155e-06
rs139115930	rs8019517	chr14:76118774	0.161507	1	RP11-361H10.3	ENSG00000258454.1	Artery - Tibial	T=0.534	C=0.466	0.243697	4.77509e-06
rs139115930	rs7150419	chr14:76130364	0.152704	1	RP11-361H10.5	ENSG00000280078.1	Brain - Cerebellum	T=0.548	C=0.452	0.45974	4.80346e-06
rs139115930	rs11629305	chr14:76137410	0.151483	1	ESRRB	ENSG00000119715.14	Thyroid	T=0.55	G=0.45	0.26774	4.84135e-06
rs139115930	rs60934996	chr14:76121943	0.9925	1	GPATCH2L	ENSG00000089916.17	Esophagus - Muscularis	T=0.843	C=0.157	0.173011	4.86778e-06
rs139115930	rs35205405	chr14:76118116	0.0292218	0.431356	RP11-361H10.3	ENSG00000258454.1	Cells - Cultured fibroblasts	C=0.541	G=0.459	0.299857	4.90456e-06
rs139115930	rs35205405	chr14:76118116	0.0292218	0.431356	GPATCH2L	ENSG00000089916.17	Cells - Cultured fibroblasts	C=0.541	G=0.459	-0.116067	4.90951e-06
rs139115930	rs11629423	chr14:76140880	0.17336	0.92677	GPATCH2L	ENSG00000089916.17	Artery - Tibial	C=0.478	G=0.522	-0.100554	4.91024e-06
rs139115930	rs2591082	chr14:76141897	0.386693	0.628872	RP11-361H10.3	ENSG00000258454.1	Adipose - Subcutaneous	C=0.841	T=0.159	-0.325311	4.93918e-06
rs139115930	rs57488975	chr14:76135613	0.219113	0.500639	RP11-361H10.3	ENSG00000258454.1	Adipose - Visceral (Omentum)	G=0.861	A=0.139	-0.377102	4.95247e-06
rs139115930	rs2543366	chr14:76133032	0.388789	0.674582	RP11-361H10.3	ENSG00000258454.1	Adipose - Visceral (Omentum)	C=0.822	T=0.178	-0.359133	4.95514e-06
rs139115930	rs113043655	chr14:76119702	0.896664	1	ESRRB	ENSG00000119715.14	Artery - Tibial	T=0.829	C=0.171	-0.288444	4.96208e-06
rs139115930	.	chr14:76126247	0.697956	1	RP11-361H10.3	ENSG00000258454.1	Adipose - Visceral (Omentum)	A=0.886	-=0.114	-0.420985	5.00948e-06
rs139115930	rs8019517	chr14:76118774	0.161507	1	GPATCH2L	ENSG00000089916.17	Colon - Transverse	T=0.534	C=0.466	-0.123269	5.01799e-06
rs139115930	rs11623014	chr14:76139357	0.139922	0.603651	RP11-361H10.3	ENSG00000258454.1	Heart - Left Ventricle	T=0.325	C=0.675	0.303446	5.05704e-06
rs139115930	rs59718905	chr14:76122143	0.162153	1	ESRRB	ENSG00000119715.14	Artery - Coronary	T=0.533	C=0.467	0.409178	5.107e-06
rs139115930	rs11159176	chr14:76128824	0.163453	1	ESRRB	ENSG00000119715.14	Artery - Coronary	A=0.531	G=0.469	0.42512	5.13657e-06
rs139115930	rs2160878	chr14:76128506	0.600026	1	RP11-361H10.3	ENSG00000258454.1	Cells - Cultured fibroblasts	C=0.764	T=0.236	-0.334227	5.15055e-06
rs139115930	rs2543362	chr14:76128549	0.600026	1	RP11-361H10.3	ENSG00000258454.1	Cells - Cultured fibroblasts	C=0.764	T=0.236	-0.334227	5.15055e-06
rs139115930	rs72727819	chr14:76111699	5.76945e-05	0.0846224	TGFB3	ENSG00000119699.7	Skin - Sun Exposed (Lower leg)	C=0.958	G=0.042	-0.290908	5.17277e-06
rs139115930	rs59718905	chr14:76122143	0.162153	1	RP11-361H10.3	ENSG00000258454.1	Skin - Not Sun Exposed (Suprapubic)	T=0.533	C=0.467	0.258006	5.17908e-06
rs139115930	rs2111776	chr14:76126984	0.67594	0.969875	GPATCH2L	ENSG00000089916.17	Esophagus - Muscularis	G=0.117	T=0.883	-0.186002	5.19786e-06
rs139115930	rs112367700	chr14:76119854	0.0115211	1	GPATCH2L	ENSG00000089916.17	Artery - Tibial	A=0.941	T=0.059	0.198729	5.25944e-06
rs139115930	rs73304555	chr14:76123247	0.0113139	1	GPATCH2L	ENSG00000089916.17	Artery - Tibial	C=0.942	T=0.058	0.198729	5.25944e-06
rs139115930	rs72727835	chr14:76138660	0.0173468	0.148336	GPATCH2L	ENSG00000089916.17	Colon - Transverse	G=0.873	C=0.127	0.174585	5.35517e-06
rs139115930	rs11159176	chr14:76128824	0.163453	1	RP11-361H10.5	ENSG00000280078.1	Brain - Cerebellum	A=0.531	G=0.469	0.446612	5.37252e-06
rs139115930	rs7150419	chr14:76130364	0.152704	1	ESRRB	ENSG00000119715.14	Thyroid	T=0.548	C=0.452	0.266757	5.48884e-06
rs139115930	rs2543366	chr14:76133032	0.388789	0.674582	RP11-361H10.3	ENSG00000258454.1	Skin - Sun Exposed (Lower leg)	C=0.822	T=0.178	-0.304774	5.52685e-06
rs139115930	rs7150419	chr14:76130364	0.152704	1	RP11-361H10.3	ENSG00000258454.1	Spleen	T=0.548	C=0.452	0.465042	5.554e-06
rs139115930	rs61537166	chr14:76127955	0.0113139	1	GPATCH2L	ENSG00000089916.17	Artery - Tibial	C=0.942	A=0.058	0.195972	5.57274e-06
rs139115930	rs61304276	chr14:76127959	0.0113139	1	GPATCH2L	ENSG00000089916.17	Artery - Tibial	G=0.942	T=0.058	0.195972	5.57274e-06
rs139115930	rs2591089	chr14:76121457	0.740614	1	RP11-361H10.3	ENSG00000258454.1	Artery - Tibial	A=0.8	C=0.2	-0.290347	5.63806e-06
rs139115930	rs7144552	chr14:76138465	0.164194	0.936683	GPATCH2L	ENSG00000089916.17	Brain - Frontal Cortex (BA9)	G=0.497	C=0.503	-0.231846	5.64257e-06
rs139115930	rs2037698127	chr14:76104048	9.00492e-05	0.0125638	GPATCH2L	ENSG00000089916.17	Esophagus - Muscularis	A=0.905	-=0.095	0.184346	5.65102e-06
rs139115930	rs57801749	chr14:76133615	0.150876	1	ESRRB	ENSG00000119715.14	Artery - Coronary	G=0.551	T=0.449	0.427794	5.66597e-06
rs139115930	rs2111777	chr14:76127085	0.577507	1	GPATCH2L	ENSG00000089916.17	Stomach	A=0.757	G=0.243	0.171368	5.68061e-06
rs139115930	rs58192397	chr14:76127347	0.163453	1	RP11-361H10.3	ENSG00000258454.1	Colon - Transverse	C=0.469	T=0.531	-0.337941	5.69864e-06
rs139115930	rs1197092548	chr14:76138385	0.402025	0.643599	RP11-361H10.3	ENSG00000258454.1	Thyroid	A=0.84	-=0.16	-0.32654	5.70791e-06
rs139115930	rs57488975	chr14:76135613	0.219113	0.500639	GPATCH2L	ENSG00000089916.17	Whole Blood	G=0.861	A=0.139	-0.148671	5.71497e-06
rs139115930	rs58192397	chr14:76127347	0.163453	1	ESRRB	ENSG00000119715.14	Brain - Cortex	C=0.469	T=0.531	-0.473889	5.73016e-06
rs139115930	rs2591080	chr14:76140371	0.214981	0.531764	RP11-361H10.3	ENSG00000258454.1	Adipose - Subcutaneous	C=0.877	T=0.123	-0.390969	5.76554e-06
rs139115930	rs112617058	chr14:76119829	0.23407	1	ESRRB	ENSG00000119715.14	Brain - Caudate (basal ganglia)	A=0.559	G=0.441	-0.374546	5.77313e-06
rs139115930	rs1107196	chr14:76139905	0.0182737	0.153626	GPATCH2L	ENSG00000089916.17	Breast - Mammary Tissue	T=0.875	C=0.125	0.194162	5.78433e-06
rs139115930	rs2111778	chr14:76128369	0.596728	1	RP11-361H10.3	ENSG00000258454.1	Adipose - Visceral (Omentum)	A=0.763	G=0.237	-0.301903	5.78732e-06
rs139115930	rs59361611	chr14:76128785	0.593457	1	RP11-361H10.3	ENSG00000258454.1	Adipose - Visceral (Omentum)	T=0.762	C=0.238	-0.301903	5.78732e-06
rs139115930	rs11621985	chr14:76142124	0.123725	0.592241	ESRRB	ENSG00000119715.14	Breast - Mammary Tissue	G=0.344	T=0.656	0.287801	6.03959e-06
rs139115930	rs35205405	chr14:76118116	0.0292218	0.431356	GPATCH2L	ENSG00000089916.17	Thyroid	C=0.541	G=0.459	-0.111863	6.04222e-06
rs139115930	rs11624297	chr14:76119528	0.23407	1	RP11-361H10.5	ENSG00000280078.1	Brain - Cerebellum	A=0.559	G=0.441	-0.429267	6.08769e-06
rs139115930	rs7144552	chr14:76138465	0.164194	0.936683	GPATCH2L	ENSG00000089916.17	Brain - Cortex	G=0.497	C=0.503	-0.232947	6.08998e-06
rs139115930	rs61979234	chr14:76138646	0.135435	0.930503	GPATCH2L	ENSG00000089916.17	Artery - Tibial	G=0.542	T=0.458	-0.102006	6.09173e-06
rs139115930	rs139115930	chr14:76122412	1	1	GPATCH2L	ENSG00000089916.17	Esophagus - Muscularis	C=0.844	T=0.156	0.173234	6.11831e-06
rs139115930	rs2014344	chr14:76123758	0.9925	1	GPATCH2L	ENSG00000089916.17	Esophagus - Muscularis	C=0.843	G=0.157	0.173234	6.11831e-06
rs139115930	rs72727835	chr14:76138660	0.0173468	0.148336	GPATCH2L	ENSG00000089916.17	Esophagus - Muscularis	G=0.873	C=0.127	0.188317	6.17803e-06
rs139115930	rs112617058	chr14:76119829	0.23407	1	GPATCH2L	ENSG00000089916.17	Skin - Sun Exposed (Lower leg)	A=0.559	G=0.441	0.121889	6.23217e-06
rs139115930	rs11629423	chr14:76140880	0.17336	0.92677	RP11-361H10.3	ENSG00000258454.1	Esophagus - Gastroesophageal Junction	C=0.478	G=0.522	0.322792	6.24385e-06
rs139115930	rs59718905	chr14:76122143	0.162153	1	RP11-361H10.3	ENSG00000258454.1	Lung	T=0.533	C=0.467	0.264997	6.29784e-06
rs139115930	.	chr14:76131399	0.39505	0.675367	GPATCH2L	ENSG00000089916.17	Nerve - Tibial	G=0.176	-=0.824	0.159004	6.31697e-06
rs139115930	rs61979234	chr14:76138646	0.135435	0.930503	ESRRB	ENSG00000119715.14	Brain - Cortex	G=0.542	T=0.458	0.491845	6.38287e-06
rs139115930	rs11629305	chr14:76137410	0.151483	1	RP11-361H10.3	ENSG00000258454.1	Spleen	T=0.55	G=0.45	0.460619	6.39547e-06
rs139115930	rs2111776	chr14:76126984	0.67594	0.969875	RP11-361H10.3	ENSG00000258454.1	Skin - Not Sun Exposed (Suprapubic)	G=0.117	T=0.883	0.383157	6.41784e-06
rs139115930	rs73304587	chr14:76130691	0.0453154	1	ESRRB	ENSG00000119715.14	Adipose - Visceral (Omentum)	T=0.803	C=0.197	-0.336022	6.53236e-06
rs139115930	rs7144552	chr14:76138465	0.164194	0.936683	ESRRB	ENSG00000119715.14	Pancreas	G=0.497	C=0.503	0.394297	6.62749e-06
rs139115930	rs58192397	chr14:76127347	0.163453	1	ESRRB	ENSG00000119715.14	Thyroid	C=0.469	T=0.531	-0.254108	6.65025e-06
rs139115930	rs7144552	chr14:76138465	0.164194	0.936683	ESRRB	ENSG00000119715.14	Artery - Coronary	G=0.497	C=0.503	0.428727	6.73099e-06
rs139115930	rs2591075	chr14:76133865	0.421591	0.67847	RP11-361H10.3	ENSG00000258454.1	Skin - Sun Exposed (Lower leg)	G=0.832	A=0.168	-0.309435	6.81228e-06
rs139115930	rs2591080	chr14:76140371	0.214981	0.531764	RP11-361H10.3	ENSG00000258454.1	Colon - Sigmoid	C=0.877	T=0.123	-0.559189	6.82069e-06
rs139115930	rs7150419	chr14:76130364	0.152704	1	RP11-361H10.3	ENSG00000258454.1	Lung	T=0.548	C=0.452	0.273415	6.82966e-06
rs139115930	rs7144552	chr14:76138465	0.164194	0.936683	ESRRB	ENSG00000119715.14	Esophagus - Gastroesophageal Junction	G=0.497	C=0.503	0.319237	6.93468e-06
rs139115930	rs57488975	chr14:76135613	0.219113	0.500639	ESRRB	ENSG00000119715.14	Cells - EBV-transformed lymphocytes	G=0.861	A=0.139	-0.615277	6.99902e-06
rs139115930	rs11623014	chr14:76139357	0.139922	0.603651	RP11-361H10.3	ENSG00000258454.1	Small Intestine - Terminal Ileum	T=0.325	C=0.675	0.510001	7.01938e-06
rs139115930	rs75205057	chr14:76117806	0.0229692	0.245958	GPATCH2L	ENSG00000089916.17	Skin - Sun Exposed (Lower leg)	C=0.934	T=0.066	0.215185	7.02015e-06
rs139115930	rs11623014	chr14:76139357	0.139922	0.603651	RP11-361H10.3	ENSG00000258454.1	Stomach	T=0.325	C=0.675	0.341748	7.04591e-06
rs139115930	rs34338434	chr14:76138832	0.168959	0.925923	ESRRB	ENSG00000119715.14	Artery - Coronary	A=0.484	G=0.516	0.417486	7.08804e-06
rs139115930	rs73304587	chr14:76130691	0.0453154	1	RP11-361H10.3	ENSG00000258454.1	Adipose - Subcutaneous	T=0.803	C=0.197	-0.301467	7.12585e-06
rs139115930	rs58143738	chr14:76140800	0.386693	0.628872	GPATCH2L	ENSG00000089916.17	Adipose - Visceral (Omentum)	A=0.841	G=0.159	-0.172538	7.15709e-06
rs139115930	rs2591081	chr14:76140979	0.386693	0.628872	GPATCH2L	ENSG00000089916.17	Adipose - Visceral (Omentum)	C=0.841	T=0.159	-0.172538	7.15709e-06
rs139115930	rs2543372	chr14:76141820	0.386693	0.628872	GPATCH2L	ENSG00000089916.17	Adipose - Visceral (Omentum)	G=0.841	A=0.159	-0.172538	7.15709e-06
rs139115930	rs2543373	chr14:76142126	0.386693	0.628872	GPATCH2L	ENSG00000089916.17	Adipose - Visceral (Omentum)	G=0.841	A=0.159	-0.172538	7.15709e-06
rs139115930	rs113043655	chr14:76119702	0.896664	1	TTLL5	ENSG00000119685.19	Lung	T=0.829	C=0.171	-0.211718	7.1794e-06
rs139115930	rs2591082	chr14:76141897	0.386693	0.628872	GPATCH2L	ENSG00000089916.17	Adipose - Visceral (Omentum)	C=0.841	T=0.159	-0.172401	7.28529e-06
rs139115930	rs2543350	chr14:76118891	0.909388	1	ESRRB	ENSG00000119715.14	Esophagus - Muscularis	T=0.831	C=0.169	-0.359643	7.43966e-06
rs139115930	rs58143738	chr14:76140800	0.386693	0.628872	RP11-361H10.3	ENSG00000258454.1	Esophagus - Mucosa	A=0.841	G=0.159	-0.330409	7.63226e-06
rs139115930	rs2591081	chr14:76140979	0.386693	0.628872	RP11-361H10.3	ENSG00000258454.1	Esophagus - Mucosa	C=0.841	T=0.159	-0.330409	7.63226e-06
rs139115930	rs2543372	chr14:76141820	0.386693	0.628872	RP11-361H10.3	ENSG00000258454.1	Esophagus - Mucosa	G=0.841	A=0.159	-0.330409	7.63226e-06
rs139115930	rs2543373	chr14:76142126	0.386693	0.628872	RP11-361H10.3	ENSG00000258454.1	Esophagus - Mucosa	G=0.841	A=0.159	-0.330409	7.63226e-06
rs139115930	.	chr14:76131399	0.39505	0.675367	FLVCR2	ENSG00000119686.9	Skin - Sun Exposed (Lower leg)	G=0.176	-=0.824	0.138815	7.66549e-06
rs139115930	rs57801749	chr14:76133615	0.150876	1	ESRRB	ENSG00000119715.14	Thyroid	G=0.551	T=0.449	0.262715	7.6676e-06
rs139115930	rs73304587	chr14:76130691	0.0453154	1	ESRRB	ENSG00000119715.14	Skin - Not Sun Exposed (Suprapubic)	T=0.803	C=0.197	-0.299512	7.66827e-06
rs139115930	rs2111776	chr14:76126984	0.67594	0.969875	RP11-361H10.3	ENSG00000258454.1	Esophagus - Muscularis	G=0.117	T=0.883	0.391784	7.74261e-06
rs139115930	rs2543369	chr14:76140063	0.29555	0.877321	GPATCH2L	ENSG00000089916.17	Cells - Cultured fibroblasts	G=0.675	C=0.325	0.113615	7.74924e-06
rs139115930	rs58995840	chr14:76140452	0.29555	0.877321	GPATCH2L	ENSG00000089916.17	Cells - Cultured fibroblasts	G=0.675	T=0.325	0.113615	7.74924e-06
rs139115930	rs2543368	chr14:76138640	0.386693	0.628872	RP11-361H10.3	ENSG00000258454.1	Adipose - Subcutaneous	A=0.841	G=0.159	-0.317901	7.75623e-06
rs139115930	rs59718905	chr14:76122143	0.162153	1	ESRRB	ENSG00000119715.14	Brain - Cortex	T=0.533	C=0.467	0.471819	7.77336e-06
rs139115930	rs11623014	chr14:76139357	0.139922	0.603651	GPATCH2L	ENSG00000089916.17	Minor Salivary Gland	T=0.325	C=0.675	-0.308276	7.81943e-06
rs139115930	rs1197092548	chr14:76138385	0.402025	0.643599	ESRRB	ENSG00000119715.14	Artery - Tibial	A=0.84	-=0.16	-0.274646	7.86671e-06
rs139115930	rs112617058	chr14:76119829	0.23407	1	RP11-361H10.3	ENSG00000258454.1	Skin - Not Sun Exposed (Suprapubic)	A=0.559	G=0.441	-0.254747	7.96419e-06
rs139115930	rs72727835	chr14:76138660	0.0173468	0.148336	GPATCH2L	ENSG00000089916.17	Breast - Mammary Tissue	G=0.873	C=0.127	0.189825	8.12282e-06
rs139115930	rs60934996	chr14:76121943	0.9925	1	RP11-361H10.3	ENSG00000258454.1	Artery - Tibial	T=0.843	C=0.157	-0.312895	8.13984e-06
rs139115930	rs57488975	chr14:76135613	0.219113	0.500639	ESRRB	ENSG00000119715.14	Adipose - Subcutaneous	G=0.861	A=0.139	-0.267892	8.28313e-06
rs139115930	rs61294469	chr14:76121502	0.159582	1	GPATCH2L	ENSG00000089916.17	Minor Salivary Gland	G=0.537	A=0.463	-0.315236	8.46037e-06
rs139115930	rs12587923	chr14:76124235	0.160221	1	GPATCH2L	ENSG00000089916.17	Minor Salivary Gland	G=0.536	A=0.464	-0.315236	8.46037e-06
rs139115930	rs963221	chr14:76139455	0.380805	0.621745	ESRRB	ENSG00000119715.14	Artery - Tibial	G=0.842	A=0.158	-0.270317	8.482e-06
rs139115930	rs2591079	chr14:76140203	0.386693	0.628872	ESRRB	ENSG00000119715.14	Artery - Tibial	G=0.841	A=0.159	-0.270317	8.482e-06
rs139115930	rs60107147	chr14:76134811	0.0453154	1	ESRRB	ENSG00000119715.14	Adipose - Visceral (Omentum)	C=0.803	T=0.197	-0.329608	8.6285e-06
rs139115930	rs58192397	chr14:76127347	0.163453	1	RP11-361H10.5	ENSG00000280078.1	Brain - Cerebellum	C=0.469	T=0.531	-0.429195	8.7859e-06
rs139115930	rs142084664	chr14:76124488	0.00529433	1	GPATCH2L	ENSG00000089916.17	Adipose - Subcutaneous	C=0.972	T=0.028	0.310698	8.79632e-06
rs139115930	rs57801749	chr14:76133615	0.150876	1	RP11-361H10.5	ENSG00000280078.1	Brain - Cerebellum	G=0.551	T=0.449	0.455186	8.81539e-06
rs139115930	rs139115930	chr14:76122412	1	1	ESRRB	ENSG00000119715.14	Esophagus - Muscularis	C=0.844	T=0.156	-0.350338	8.89876e-06
rs139115930	rs2014344	chr14:76123758	0.9925	1	ESRRB	ENSG00000119715.14	Esophagus - Muscularis	C=0.843	G=0.157	-0.350338	8.89876e-06
rs139115930	rs2591082	chr14:76141897	0.386693	0.628872	RP11-361H10.3	ENSG00000258454.1	Esophagus - Mucosa	C=0.841	T=0.159	-0.328021	8.9309e-06
rs139115930	rs57801749	chr14:76133615	0.150876	1	RP11-361H10.3	ENSG00000258454.1	Lung	G=0.551	T=0.449	0.267437	8.94225e-06
rs139115930	rs7144552	chr14:76138465	0.164194	0.936683	RP11-361H10.3	ENSG00000258454.1	Prostate	G=0.497	C=0.503	0.401147	8.9902e-06
rs139115930	.	chr14:76126247	0.697956	1	ESRRB	ENSG00000119715.14	Skin - Sun Exposed (Lower leg)	A=0.886	-=0.114	-0.330713	9.045e-06
rs139115930	rs1197092548	chr14:76138385	0.402025	0.643599	RP11-361H10.3	ENSG00000258454.1	Adipose - Subcutaneous	A=0.84	-=0.16	-0.316736	9.0473e-06
rs139115930	rs2111776	chr14:76126984	0.67594	0.969875	ESRRB	ENSG00000119715.14	Artery - Tibial	G=0.117	T=0.883	0.304248	9.07429e-06
rs139115930	rs2543350	chr14:76118891	0.909388	1	GPATCH2L	ENSG00000089916.17	Esophagus - Muscularis	T=0.831	C=0.169	0.173111	9.1186e-06
rs139115930	rs11629423	chr14:76140880	0.17336	0.92677	ESRRB	ENSG00000119715.14	Prostate	C=0.478	G=0.522	0.389981	9.14655e-06
rs139115930	rs11629423	chr14:76140880	0.17336	0.92677	GPATCH2L	ENSG00000089916.17	Brain - Frontal Cortex (BA9)	C=0.478	G=0.522	-0.223453	9.1566e-06
rs139115930	rs112617058	chr14:76119829	0.23407	1	RP11-361H10.5	ENSG00000280078.1	Brain - Cerebellum	A=0.559	G=0.441	-0.424553	9.1575e-06
rs139115930	rs73304578	chr14:76127772	0.0441812	1	RP11-361H10.3	ENSG00000258454.1	Cells - Cultured fibroblasts	C=0.807	G=0.193	-0.354145	9.15989e-06
rs139115930	rs2543367	chr14:76136349	0.157679	1	ESRRB	ENSG00000119715.14	Thyroid	A=0.46	G=0.54	-0.255282	9.24533e-06
rs139115930	rs11159176	chr14:76128824	0.163453	1	GPATCH2L	ENSG00000089916.17	Brain - Cortex	A=0.531	G=0.469	-0.225656	9.33805e-06
rs139115930	rs963221	chr14:76139455	0.380805	0.621745	ESRRB	ENSG00000119715.14	Nerve - Tibial	G=0.842	A=0.158	-0.317781	9.49658e-06
rs139115930	rs2591079	chr14:76140203	0.386693	0.628872	ESRRB	ENSG00000119715.14	Nerve - Tibial	G=0.841	A=0.159	-0.317781	9.49658e-06
rs139115930	rs2591080	chr14:76140371	0.214981	0.531764	ESRRB	ENSG00000119715.14	Lung	C=0.877	T=0.123	-0.416846	9.57527e-06
rs139115930	rs35205405	chr14:76118116	0.0292218	0.431356	GPATCH2L	ENSG00000089916.17	Pancreas	C=0.541	G=0.459	-0.242196	9.6631e-06
rs139115930	rs34338434	chr14:76138832	0.168959	0.925923	ESRRB	ENSG00000119715.14	Prostate	A=0.484	G=0.516	0.389205	9.71103e-06
rs139115930	rs8019517	chr14:76118774	0.161507	1	RP11-361H10.5	ENSG00000280078.1	Brain - Cerebellum	T=0.534	C=0.466	0.439044	9.89131e-06
rs139115930	rs12588719	chr14:76119937	0.160863	1	RP11-361H10.5	ENSG00000280078.1	Brain - Cerebellum	G=0.535	C=0.465	0.439044	9.89131e-06
rs139115930	rs61294469	chr14:76121502	0.159582	1	RP11-361H10.5	ENSG00000280078.1	Brain - Cerebellum	G=0.537	A=0.463	0.439044	9.89131e-06
rs139115930	rs12587923	chr14:76124235	0.160221	1	RP11-361H10.5	ENSG00000280078.1	Brain - Cerebellum	G=0.536	A=0.464	0.439044	9.89131e-06
rs139115930	rs2244274	chr14:76124030	0.601987	0.806543	GPATCH2L	ENSG00000089916.17	Esophagus - Muscularis	C=0.854	T=0.146	0.167308	9.92315e-06
rs139115930	rs2543348	chr14:76118413	0.204639	0.942584	RP11-361H10.3	ENSG00000258454.1	Esophagus - Mucosa	A=0.555	G=0.445	-0.255408	1.00611e-05
rs139115930	rs2543367	chr14:76136349	0.157679	1	RP11-361H10.3	ENSG00000258454.1	Colon - Sigmoid	A=0.46	G=0.54	-0.319442	1.00641e-05
rs139115930	rs34338434	chr14:76138832	0.168959	0.925923	GPATCH2L	ENSG00000089916.17	Small Intestine - Terminal Ileum	A=0.484	G=0.516	-0.239612	1.00778e-05
rs139115930	rs963221	chr14:76139455	0.380805	0.621745	ESRRB	ENSG00000119715.14	Cells - EBV-transformed lymphocytes	G=0.842	A=0.158	-0.57301	1.01199e-05
rs139115930	rs2591079	chr14:76140203	0.386693	0.628872	ESRRB	ENSG00000119715.14	Cells - EBV-transformed lymphocytes	G=0.841	A=0.159	-0.57301	1.01199e-05
rs139115930	rs58143738	chr14:76140800	0.386693	0.628872	ESRRB	ENSG00000119715.14	Cells - EBV-transformed lymphocytes	A=0.841	G=0.159	-0.57301	1.01199e-05
rs139115930	rs2591081	chr14:76140979	0.386693	0.628872	ESRRB	ENSG00000119715.14	Cells - EBV-transformed lymphocytes	C=0.841	T=0.159	-0.57301	1.01199e-05
rs139115930	rs2543372	chr14:76141820	0.386693	0.628872	ESRRB	ENSG00000119715.14	Cells - EBV-transformed lymphocytes	G=0.841	A=0.159	-0.57301	1.01199e-05
rs139115930	rs2591082	chr14:76141897	0.386693	0.628872	ESRRB	ENSG00000119715.14	Cells - EBV-transformed lymphocytes	C=0.841	T=0.159	-0.57301	1.01199e-05
rs139115930	rs2543373	chr14:76142126	0.386693	0.628872	ESRRB	ENSG00000119715.14	Cells - EBV-transformed lymphocytes	G=0.841	A=0.159	-0.57301	1.01199e-05
rs139115930	rs2543352	chr14:76120021	0.963027	0.992426	ESRRB	ENSG00000119715.14	Artery - Tibial	C=0.841	T=0.159	-0.282594	1.01224e-05
rs139115930	rs2543353	chr14:76120060	0.963027	0.992426	ESRRB	ENSG00000119715.14	Artery - Tibial	C=0.841	A=0.159	-0.282594	1.01224e-05
rs139115930	rs2543354	chr14:76120078	0.963027	0.992426	ESRRB	ENSG00000119715.14	Artery - Tibial	C=0.841	T=0.159	-0.282594	1.01224e-05
rs139115930	rs8019517	chr14:76118774	0.161507	1	ESRRB	ENSG00000119715.14	Artery - Coronary	T=0.534	C=0.466	0.41194	1.02444e-05
rs139115930	rs2160878	chr14:76128506	0.600026	1	GPATCH2L	ENSG00000089916.17	Esophagus - Muscularis	C=0.764	T=0.236	0.138347	1.05816e-05
rs139115930	rs2543362	chr14:76128549	0.600026	1	GPATCH2L	ENSG00000089916.17	Esophagus - Muscularis	C=0.764	T=0.236	0.138347	1.05816e-05
rs139115930	rs11621985	chr14:76142124	0.123725	0.592241	RP11-361H10.3	ENSG00000258454.1	Heart - Atrial Appendage	G=0.344	T=0.656	0.309596	1.06742e-05
rs139115930	rs75591847	chr14:76118246	0.0100797	1	GPATCH2L	ENSG00000089916.17	Stomach	G=0.948	C=0.052	0.291395	1.07648e-05
rs139115930	rs58143738	chr14:76140800	0.386693	0.628872	ESRRB	ENSG00000119715.14	Artery - Tibial	A=0.841	G=0.159	-0.266378	1.07949e-05
rs139115930	rs2591081	chr14:76140979	0.386693	0.628872	ESRRB	ENSG00000119715.14	Artery - Tibial	C=0.841	T=0.159	-0.266378	1.07949e-05
rs139115930	rs2543372	chr14:76141820	0.386693	0.628872	ESRRB	ENSG00000119715.14	Artery - Tibial	G=0.841	A=0.159	-0.266378	1.07949e-05
rs139115930	rs2543373	chr14:76142126	0.386693	0.628872	ESRRB	ENSG00000119715.14	Artery - Tibial	G=0.841	A=0.159	-0.266378	1.07949e-05
rs139115930	rs57801749	chr14:76133615	0.150876	1	RP11-361H10.3	ENSG00000258454.1	Colon - Sigmoid	G=0.551	T=0.449	0.331696	1.08202e-05
rs139115930	.	chr14:76131399	0.39505	0.675367	RP11-361H10.3	ENSG00000258454.1	Esophagus - Muscularis	G=0.176	-=0.824	0.32573	1.0991e-05
rs139115930	rs2543367	chr14:76136349	0.157679	1	RP11-361H10.3	ENSG00000258454.1	Spleen	A=0.46	G=0.54	-0.428727	1.10468e-05
rs139115930	rs57801749	chr14:76133615	0.150876	1	RP11-361H10.3	ENSG00000258454.1	Spleen	G=0.551	T=0.449	0.444176	1.10955e-05
rs139115930	rs11624297	chr14:76119528	0.23407	1	ESRRB	ENSG00000119715.14	Brain - Caudate (basal ganglia)	A=0.559	G=0.441	-0.359008	1.1206e-05
rs139115930	rs12588719	chr14:76119937	0.160863	1	RP11-361H10.3	ENSG00000258454.1	Lung	G=0.535	C=0.465	0.260411	1.13577e-05
rs139115930	rs61294469	chr14:76121502	0.159582	1	RP11-361H10.3	ENSG00000258454.1	Lung	G=0.537	A=0.463	0.260411	1.13577e-05
rs139115930	rs12587923	chr14:76124235	0.160221	1	RP11-361H10.3	ENSG00000258454.1	Lung	G=0.536	A=0.464	0.260411	1.13577e-05
rs139115930	rs7150419	chr14:76130364	0.152704	1	RP11-361H10.3	ENSG00000258454.1	Colon - Transverse	T=0.548	C=0.452	0.335816	1.13785e-05
rs139115930	rs57267962	chr14:76104219	0.00440677	0.417487	TTLL5	ENSG00000119685.19	Stomach	C=0.88	T=0.12	-0.309397	1.14983e-05
rs139115930	rs34338434	chr14:76138832	0.168959	0.925923	RP11-361H10.3	ENSG00000258454.1	Breast - Mammary Tissue	A=0.484	G=0.516	0.320986	1.15274e-05
rs139115930	rs60107147	chr14:76134811	0.0453154	1	RP11-361H10.3	ENSG00000258454.1	Adipose - Subcutaneous	C=0.803	T=0.197	-0.29508	1.15508e-05
rs139115930	rs963221	chr14:76139455	0.380805	0.621745	GPATCH2L	ENSG00000089916.17	Adipose - Visceral (Omentum)	G=0.842	A=0.158	-0.169098	1.16282e-05
rs139115930	rs2591079	chr14:76140203	0.386693	0.628872	GPATCH2L	ENSG00000089916.17	Adipose - Visceral (Omentum)	G=0.841	A=0.159	-0.169098	1.16282e-05
rs139115930	rs58192397	chr14:76127347	0.163453	1	GPATCH2L	ENSG00000089916.17	Stomach	C=0.469	T=0.531	0.135718	1.18395e-05
rs139115930	rs113043655	chr14:76119702	0.896664	1	RP11-361H10.3	ENSG00000258454.1	Artery - Tibial	T=0.829	C=0.171	-0.30775	1.18825e-05
rs139115930	rs963221	chr14:76139455	0.380805	0.621745	GPATCH2L	ENSG00000089916.17	Skin - Sun Exposed (Lower leg)	G=0.842	A=0.158	0.155571	1.18929e-05
rs139115930	rs2591079	chr14:76140203	0.386693	0.628872	GPATCH2L	ENSG00000089916.17	Skin - Sun Exposed (Lower leg)	G=0.841	A=0.159	0.155571	1.18929e-05
rs139115930	rs60934996	chr14:76121943	0.9925	1	ESRRB	ENSG00000119715.14	Esophagus - Muscularis	T=0.843	C=0.157	-0.341494	1.19117e-05
rs139115930	rs59718905	chr14:76122143	0.162153	1	ESRRB	ENSG00000119715.14	Minor Salivary Gland	T=0.533	C=0.467	0.424587	1.19138e-05
rs139115930	rs11624297	chr14:76119528	0.23407	1	RP11-361H10.3	ENSG00000258454.1	Skin - Not Sun Exposed (Suprapubic)	A=0.559	G=0.441	-0.25006	1.1952e-05
rs139115930	rs8019517	chr14:76118774	0.161507	1	GPATCH2L	ENSG00000089916.17	Minor Salivary Gland	T=0.534	C=0.466	-0.307172	1.19549e-05
rs139115930	rs12588719	chr14:76119937	0.160863	1	GPATCH2L	ENSG00000089916.17	Minor Salivary Gland	G=0.535	C=0.465	-0.307172	1.19549e-05
rs139115930	rs2591082	chr14:76141897	0.386693	0.628872	ESRRB	ENSG00000119715.14	Artery - Tibial	C=0.841	T=0.159	-0.265161	1.19728e-05
rs139115930	rs8019517	chr14:76118774	0.161507	1	RP11-361H10.3	ENSG00000258454.1	Lung	T=0.534	C=0.466	0.259667	1.2202e-05
rs139115930	rs11623014	chr14:76139357	0.139922	0.603651	RP11-361H10.5	ENSG00000280078.1	Brain - Cerebellum	T=0.325	C=0.675	0.428308	1.22312e-05
rs139115930	rs2543348	chr14:76118413	0.204639	0.942584	RP11-361H10.3	ENSG00000258454.1	Nerve - Tibial	A=0.555	G=0.445	-0.243524	1.22879e-05
rs139115930	rs59572675	chr14:76132385	0.39505	0.675367	ESRRB	ENSG00000119715.14	Adipose - Subcutaneous	C=0.176	T=0.824	0.245888	1.23704e-05
rs139115930	rs12588719	chr14:76119937	0.160863	1	RP11-361H10.3	ENSG00000258454.1	Skin - Not Sun Exposed (Suprapubic)	G=0.535	C=0.465	0.252114	1.24577e-05
rs139115930	rs28433751	chr14:76125122	0.0115211	1	GPATCH2L	ENSG00000089916.17	Esophagus - Mucosa	G=0.941	C=0.059	0.206353	1.24616e-05
rs139115930	rs61979234	chr14:76138646	0.135435	0.930503	ESRRB	ENSG00000119715.14	Small Intestine - Terminal Ileum	G=0.542	T=0.458	0.369705	1.24793e-05
rs139115930	rs11159176	chr14:76128824	0.163453	1	GPATCH2L	ENSG00000089916.17	Stomach	A=0.531	G=0.469	-0.139864	1.24842e-05
rs139115930	rs73304578	chr14:76127772	0.0441812	1	ESRRB	ENSG00000119715.14	Skin - Not Sun Exposed (Suprapubic)	C=0.807	G=0.193	-0.30181	1.25671e-05
rs139115930	rs2591080	chr14:76140371	0.214981	0.531764	RP11-361H10.3	ENSG00000258454.1	Skin - Sun Exposed (Lower leg)	C=0.877	T=0.123	-0.36879	1.25808e-05
rs139115930	rs139115930	chr14:76122412	1	1	RP11-361H10.3	ENSG00000258454.1	Artery - Tibial	C=0.844	T=0.156	-0.309075	1.26301e-05
rs139115930	rs2014344	chr14:76123758	0.9925	1	RP11-361H10.3	ENSG00000258454.1	Artery - Tibial	C=0.843	G=0.157	-0.309075	1.26301e-05
rs139115930	rs7150419	chr14:76130364	0.152704	1	GPATCH2L	ENSG00000089916.17	Minor Salivary Gland	T=0.548	C=0.452	-0.311518	1.27287e-05
rs139115930	rs11629305	chr14:76137410	0.151483	1	GPATCH2L	ENSG00000089916.17	Minor Salivary Gland	T=0.55	G=0.45	-0.311518	1.27287e-05
rs139115930	rs2543348	chr14:76118413	0.204639	0.942584	RP11-361H10.3	ENSG00000258454.1	Colon - Transverse	A=0.555	G=0.445	-0.312109	1.28904e-05
rs139115930	rs2543351	chr14:76119091	0.0661332	1	GPATCH2L	ENSG00000089916.17	Esophagus - Muscularis	G=0.263	C=0.737	0.132831	1.29832e-05
rs139115930	rs7152369	chr14:76127168	0.117272	0.546941	RP11-293M10.6	ENSG00000259319.1	Pancreas	G=0.932	T=0.068	0.451738	1.3317e-05
rs139115930	rs7152225	chr14:76127230	0.117272	0.546941	RP11-293M10.6	ENSG00000259319.1	Pancreas	C=0.932	G=0.068	0.451738	1.3317e-05
rs139115930	rs58734313	chr14:76127511	0.117272	0.546941	RP11-293M10.6	ENSG00000259319.1	Pancreas	T=0.932	C=0.068	0.451738	1.3317e-05
rs139115930	rs7150419	chr14:76130364	0.152704	1	RP11-361H10.3	ENSG00000258454.1	Esophagus - Mucosa	T=0.548	C=0.452	0.266342	1.33335e-05
rs139115930	rs2111778	chr14:76128369	0.596728	1	GPATCH2L	ENSG00000089916.17	Esophagus - Muscularis	A=0.763	G=0.237	0.135856	1.345e-05
rs139115930	rs59361611	chr14:76128785	0.593457	1	GPATCH2L	ENSG00000089916.17	Esophagus - Muscularis	T=0.762	C=0.238	0.135856	1.345e-05
rs139115930	rs2111777	chr14:76127085	0.577507	1	GPATCH2L	ENSG00000089916.17	Colon - Transverse	A=0.757	G=0.243	0.138794	1.34978e-05
rs139115930	rs11624297	chr14:76119528	0.23407	1	RP11-361H10.3	ENSG00000258454.1	Skin - Sun Exposed (Lower leg)	A=0.559	G=0.441	-0.22648	1.35913e-05
rs139115930	rs74069314	chr14:76117816	0.0229586	0.238264	GPATCH2L	ENSG00000089916.17	Skin - Sun Exposed (Lower leg)	A=0.93	C=0.07	0.203452	1.36098e-05
rs139115930	rs963221	chr14:76139455	0.380805	0.621745	RP11-361H10.3	ENSG00000258454.1	Skin - Not Sun Exposed (Suprapubic)	G=0.842	A=0.158	-0.323646	1.36956e-05
rs139115930	rs2591079	chr14:76140203	0.386693	0.628872	RP11-361H10.3	ENSG00000258454.1	Skin - Not Sun Exposed (Suprapubic)	G=0.841	A=0.159	-0.323646	1.36956e-05
rs139115930	rs35205405	chr14:76118116	0.0292218	0.431356	RP11-361H10.3	ENSG00000258454.1	Adipose - Visceral (Omentum)	C=0.541	G=0.459	0.272614	1.37358e-05
rs139115930	rs2254581	chr14:76130361	0.401456	0.676148	FLVCR2	ENSG00000119686.9	Skin - Sun Exposed (Lower leg)	G=0.826	C=0.174	-0.134626	1.39332e-05
rs139115930	rs2543365	chr14:76130426	0.401456	0.676148	FLVCR2	ENSG00000119686.9	Skin - Sun Exposed (Lower leg)	C=0.826	G=0.174	-0.13469	1.39788e-05
rs139115930	rs7150419	chr14:76130364	0.152704	1	ESRRB	ENSG00000119715.14	Artery - Coronary	T=0.548	C=0.452	0.411458	1.4125e-05
rs139115930	rs75591847	chr14:76118246	0.0100797	1	GPATCH2L	ENSG00000089916.17	Artery - Tibial	G=0.948	C=0.052	0.19565	1.42103e-05
rs139115930	rs6574271	chr14:76114312	0.0348218	0.471821	TTLL5	ENSG00000119685.19	Cells - EBV-transformed lymphocytes	T=0.542	C=0.458	0.367804	1.42647e-05
rs139115930	rs2591089	chr14:76121457	0.740614	1	ESRRB	ENSG00000119715.14	Adipose - Visceral (Omentum)	A=0.8	C=0.2	-0.340606	1.42798e-05
rs139115930	rs59572675	chr14:76132385	0.39505	0.675367	FLVCR2	ENSG00000119686.9	Skin - Sun Exposed (Lower leg)	C=0.176	T=0.824	0.134144	1.44436e-05
rs139115930	rs11629305	chr14:76137410	0.151483	1	RP11-361H10.3	ENSG00000258454.1	Lung	T=0.55	G=0.45	0.261836	1.45182e-05
rs139115930	rs1197092548	chr14:76138385	0.402025	0.643599	GPATCH2L	ENSG00000089916.17	Adipose - Visceral (Omentum)	A=0.84	-=0.16	-0.167949	1.45715e-05
rs139115930	rs73304578	chr14:76127772	0.0441812	1	RP11-361H10.3	ENSG00000258454.1	Lung	C=0.807	G=0.193	-0.303172	1.4641e-05
rs139115930	rs35205405	chr14:76118116	0.0292218	0.431356	ESRRB	ENSG00000119715.14	Esophagus - Muscularis	C=0.541	G=0.459	0.257642	1.46429e-05
rs139115930	rs11624297	chr14:76119528	0.23407	1	GPATCH2L	ENSG00000089916.17	Skin - Sun Exposed (Lower leg)	A=0.559	G=0.441	0.116734	1.46798e-05
rs139115930	rs61537166	chr14:76127955	0.0113139	1	GPATCH2L	ENSG00000089916.17	Esophagus - Mucosa	C=0.942	A=0.058	0.230132	1.46928e-05
rs139115930	rs61304276	chr14:76127959	0.0113139	1	GPATCH2L	ENSG00000089916.17	Esophagus - Mucosa	G=0.942	T=0.058	0.230132	1.46928e-05
rs139115930	rs58263595	chr14:76124130	0.842883	1	ESRRB	ENSG00000119715.14	Esophagus - Muscularis	C=0.82	A=0.18	-0.318864	1.51647e-05
rs139115930	rs17104049	chr14:76124331	0.837236	1	ESRRB	ENSG00000119715.14	Esophagus - Muscularis	A=0.819	G=0.181	-0.318864	1.51647e-05
rs139115930	rs58521628	chr14:76124801	0.837236	1	ESRRB	ENSG00000119715.14	Esophagus - Muscularis	G=0.181	A=0.819	0.318864	1.51647e-05
rs139115930	rs2543368	chr14:76138640	0.386693	0.628872	ESRRB	ENSG00000119715.14	Artery - Tibial	A=0.841	G=0.159	-0.263085	1.5212e-05
rs139115930	.	chr14:76126247	0.697956	1	ESRRB	ENSG00000119715.14	Artery - Tibial	A=0.886	-=0.114	-0.305292	1.52377e-05
rs139115930	rs112367700	chr14:76119854	0.0115211	1	GPATCH2L	ENSG00000089916.17	Esophagus - Mucosa	A=0.941	T=0.059	0.230876	1.52834e-05
rs139115930	rs73304555	chr14:76123247	0.0113139	1	GPATCH2L	ENSG00000089916.17	Esophagus - Mucosa	C=0.942	T=0.058	0.230876	1.52834e-05
rs139115930	rs61294469	chr14:76121502	0.159582	1	RP11-361H10.3	ENSG00000258454.1	Colon - Transverse	G=0.537	A=0.463	0.331486	1.52953e-05
rs139115930	rs12587923	chr14:76124235	0.160221	1	RP11-361H10.3	ENSG00000258454.1	Colon - Transverse	G=0.536	A=0.464	0.331486	1.52953e-05
rs139115930	rs58143738	chr14:76140800	0.386693	0.628872	RP11-361H10.3	ENSG00000258454.1	Skin - Not Sun Exposed (Suprapubic)	A=0.841	G=0.159	-0.320591	1.54861e-05
rs139115930	rs2591081	chr14:76140979	0.386693	0.628872	RP11-361H10.3	ENSG00000258454.1	Skin - Not Sun Exposed (Suprapubic)	C=0.841	T=0.159	-0.320591	1.54861e-05
rs139115930	rs2543372	chr14:76141820	0.386693	0.628872	RP11-361H10.3	ENSG00000258454.1	Skin - Not Sun Exposed (Suprapubic)	G=0.841	A=0.159	-0.320591	1.54861e-05
rs139115930	rs2543373	chr14:76142126	0.386693	0.628872	RP11-361H10.3	ENSG00000258454.1	Skin - Not Sun Exposed (Suprapubic)	G=0.841	A=0.159	-0.320591	1.54861e-05
rs139115930	rs12588719	chr14:76119937	0.160863	1	RP11-361H10.3	ENSG00000258454.1	Colon - Transverse	G=0.535	C=0.465	0.332284	1.55963e-05
rs139115930	rs11621985	chr14:76142124	0.123725	0.592241	RP11-361H10.3	ENSG00000258454.1	Heart - Left Ventricle	G=0.344	T=0.656	0.28111	1.57819e-05
rs139115930	rs11629305	chr14:76137410	0.151483	1	RP11-361H10.3	ENSG00000258454.1	Esophagus - Mucosa	T=0.55	G=0.45	0.262974	1.58039e-05
rs139115930	rs57801749	chr14:76133615	0.150876	1	RP11-361H10.3	ENSG00000258454.1	Esophagus - Mucosa	G=0.551	T=0.449	0.261974	1.59866e-05
rs139115930	rs8019517	chr14:76118774	0.161507	1	RP11-361H10.3	ENSG00000258454.1	Skin - Not Sun Exposed (Suprapubic)	T=0.534	C=0.466	0.248856	1.61431e-05
rs139115930	rs7150419	chr14:76130364	0.152704	1	RP11-361H10.3	ENSG00000258454.1	Colon - Sigmoid	T=0.548	C=0.452	0.328061	1.63177e-05
rs139115930	rs2591082	chr14:76141897	0.386693	0.628872	ESRRB	ENSG00000119715.14	Nerve - Tibial	C=0.841	T=0.159	-0.308592	1.65991e-05
rs139115930	rs2591077	chr14:76138085	0.377544	0.653433	FLVCR2	ENSG00000119686.9	Skin - Sun Exposed (Lower leg)	T=0.827	C=0.173	-0.133385	1.66081e-05
rs139115930	rs58143738	chr14:76140800	0.386693	0.628872	ESRRB	ENSG00000119715.14	Nerve - Tibial	A=0.841	G=0.159	-0.308477	1.66514e-05
rs139115930	rs2591081	chr14:76140979	0.386693	0.628872	ESRRB	ENSG00000119715.14	Nerve - Tibial	C=0.841	T=0.159	-0.308477	1.66514e-05
rs139115930	rs2543372	chr14:76141820	0.386693	0.628872	ESRRB	ENSG00000119715.14	Nerve - Tibial	G=0.841	A=0.159	-0.308477	1.66514e-05
rs139115930	rs2543373	chr14:76142126	0.386693	0.628872	ESRRB	ENSG00000119715.14	Nerve - Tibial	G=0.841	A=0.159	-0.308477	1.66514e-05
rs139115930	rs2543368	chr14:76138640	0.386693	0.628872	GPATCH2L	ENSG00000089916.17	Adipose - Visceral (Omentum)	A=0.841	G=0.159	-0.166868	1.67952e-05
rs139115930	rs58143738	chr14:76140800	0.386693	0.628872	GPATCH2L	ENSG00000089916.17	Skin - Sun Exposed (Lower leg)	A=0.841	G=0.159	0.152677	1.68779e-05
rs139115930	rs2591081	chr14:76140979	0.386693	0.628872	GPATCH2L	ENSG00000089916.17	Skin - Sun Exposed (Lower leg)	C=0.841	T=0.159	0.152677	1.68779e-05
rs139115930	rs2543372	chr14:76141820	0.386693	0.628872	GPATCH2L	ENSG00000089916.17	Skin - Sun Exposed (Lower leg)	G=0.841	A=0.159	0.152677	1.68779e-05
rs139115930	rs2543373	chr14:76142126	0.386693	0.628872	GPATCH2L	ENSG00000089916.17	Skin - Sun Exposed (Lower leg)	G=0.841	A=0.159	0.152677	1.68779e-05
rs139115930	rs2591082	chr14:76141897	0.386693	0.628872	GPATCH2L	ENSG00000089916.17	Skin - Sun Exposed (Lower leg)	C=0.841	T=0.159	0.152638	1.7156e-05
rs139115930	rs7144552	chr14:76138465	0.164194	0.936683	RP11-361H10.3	ENSG00000258454.1	Muscle - Skeletal	G=0.497	C=0.503	0.211395	1.71673e-05
rs139115930	rs11621985	chr14:76142124	0.123725	0.592241	GPATCH2L	ENSG00000089916.17	Esophagus - Mucosa	G=0.344	T=0.656	-0.118433	1.73545e-05
rs139115930	rs60302577	chr14:76125596	0.0113139	1	GPATCH2L	ENSG00000089916.17	Esophagus - Mucosa	G=0.942	A=0.058	0.22688	1.73638e-05
rs139115930	rs2591075	chr14:76133865	0.421591	0.67847	FLVCR2	ENSG00000119686.9	Skin - Sun Exposed (Lower leg)	G=0.832	A=0.168	-0.135511	1.74849e-05
rs139115930	rs61979234	chr14:76138646	0.135435	0.930503	RP11-361H10.3	ENSG00000258454.1	Breast - Mammary Tissue	G=0.542	T=0.458	0.318473	1.77972e-05
rs139115930	rs59572675	chr14:76132385	0.39505	0.675367	ESRRB	ENSG00000119715.14	Cells - EBV-transformed lymphocytes	C=0.176	T=0.824	0.551719	1.79559e-05
rs139115930	rs11629305	chr14:76137410	0.151483	1	GPATCH2L	ENSG00000089916.17	Brain - Cortex	T=0.55	G=0.45	-0.225991	1.79875e-05
rs139115930	rs2160878	chr14:76128506	0.600026	1	RP11-361H10.3	ENSG00000258454.1	Artery - Tibial	C=0.764	T=0.236	-0.252033	1.80232e-05
rs139115930	rs2543362	chr14:76128549	0.600026	1	RP11-361H10.3	ENSG00000258454.1	Artery - Tibial	C=0.764	T=0.236	-0.252033	1.80232e-05
rs139115930	rs11629305	chr14:76137410	0.151483	1	GPATCH2L	ENSG00000089916.17	Small Intestine - Terminal Ileum	T=0.55	G=0.45	-0.235085	1.81205e-05
rs139115930	rs2591082	chr14:76141897	0.386693	0.628872	RP11-361H10.3	ENSG00000258454.1	Skin - Not Sun Exposed (Suprapubic)	C=0.841	T=0.159	-0.31826	1.81516e-05
rs139115930	rs2591076	chr14:76135821	0.398235	0.675758	FLVCR2	ENSG00000119686.9	Skin - Sun Exposed (Lower leg)	G=0.825	A=0.175	-0.133003	1.82225e-05
rs139115930	.	chr14:76136603	0.398235	0.675758	FLVCR2	ENSG00000119686.9	Skin - Sun Exposed (Lower leg)	A=0.825	-=0.175	-0.133003	1.82225e-05
rs139115930	rs57954498	chr14:76137686	0.39505	0.675367	FLVCR2	ENSG00000119686.9	Skin - Sun Exposed (Lower leg)	G=0.824	A=0.176	-0.133003	1.82225e-05
rs139115930	rs8019517	chr14:76118774	0.161507	1	RP11-361H10.3	ENSG00000258454.1	Colon - Transverse	T=0.534	C=0.466	0.327529	1.83272e-05
rs139115930	rs11623014	chr14:76139357	0.139922	0.603651	ESRRB	ENSG00000119715.14	Brain - Caudate (basal ganglia)	T=0.325	C=0.675	0.368288	1.83839e-05
rs139115930	rs7144552	chr14:76138465	0.164194	0.936683	RP11-361H10.3	ENSG00000258454.1	Breast - Mammary Tissue	G=0.497	C=0.503	0.320418	1.84267e-05
rs139115930	rs61979234	chr14:76138646	0.135435	0.930503	RP11-361H10.3	ENSG00000258454.1	Heart - Left Ventricle	G=0.542	T=0.458	0.286117	1.84453e-05
rs139115930	rs11629305	chr14:76137410	0.151483	1	RP11-361H10.3	ENSG00000258454.1	Heart - Left Ventricle	T=0.55	G=0.45	0.285602	1.85143e-05
rs139115930	rs933621	chr14:76138415	0.366009	0.638898	FLVCR2	ENSG00000119686.9	Skin - Sun Exposed (Lower leg)	A=0.829	G=0.171	-0.127381	1.85701e-05
rs139115930	rs11623014	chr14:76139357	0.139922	0.603651	ESRRB	ENSG00000119715.14	Small Intestine - Terminal Ileum	T=0.325	C=0.675	0.371279	1.86457e-05
rs139115930	rs1107196	chr14:76139905	0.0182737	0.153626	GPATCH2L	ENSG00000089916.17	Esophagus - Muscularis	T=0.875	C=0.125	0.180079	1.87434e-05
rs139115930	rs58192397	chr14:76127347	0.163453	1	RP11-361H10.3	ENSG00000258454.1	Lung	C=0.469	T=0.531	-0.24812	1.87793e-05
rs139115930	rs2543347	chr14:76118284	0.0295744	0.603436	RP11-361H10.3	ENSG00000258454.1	Esophagus - Muscularis	G=0.305	A=0.695	0.26293	1.89829e-05
rs139115930	rs963221	chr14:76139455	0.380805	0.621745	ESRRB	ENSG00000119715.14	Artery - Aorta	G=0.842	A=0.158	-0.386122	1.91312e-05
rs139115930	rs2591079	chr14:76140203	0.386693	0.628872	ESRRB	ENSG00000119715.14	Artery - Aorta	G=0.841	A=0.159	-0.386122	1.91312e-05
rs139115930	rs58143738	chr14:76140800	0.386693	0.628872	ESRRB	ENSG00000119715.14	Artery - Aorta	A=0.841	G=0.159	-0.386122	1.91312e-05
rs139115930	rs2591081	chr14:76140979	0.386693	0.628872	ESRRB	ENSG00000119715.14	Artery - Aorta	C=0.841	T=0.159	-0.386122	1.91312e-05
rs139115930	rs2543372	chr14:76141820	0.386693	0.628872	ESRRB	ENSG00000119715.14	Artery - Aorta	G=0.841	A=0.159	-0.386122	1.91312e-05
rs139115930	rs2543373	chr14:76142126	0.386693	0.628872	ESRRB	ENSG00000119715.14	Artery - Aorta	G=0.841	A=0.159	-0.386122	1.91312e-05
rs139115930	rs7150419	chr14:76130364	0.152704	1	RP11-361H10.3	ENSG00000258454.1	Heart - Left Ventricle	T=0.548	C=0.452	0.28798	1.91364e-05
rs139115930	rs11629305	chr14:76137410	0.151483	1	ESRRB	ENSG00000119715.14	Artery - Coronary	T=0.55	G=0.45	0.40779	1.92139e-05
rs139115930	rs2543352	chr14:76120021	0.963027	0.992426	ESRRB	ENSG00000119715.14	Adipose - Visceral (Omentum)	C=0.841	T=0.159	-0.386018	1.93905e-05
rs139115930	rs2543353	chr14:76120060	0.963027	0.992426	ESRRB	ENSG00000119715.14	Adipose - Visceral (Omentum)	C=0.841	A=0.159	-0.386018	1.93905e-05
rs139115930	rs2543354	chr14:76120078	0.963027	0.992426	ESRRB	ENSG00000119715.14	Adipose - Visceral (Omentum)	C=0.841	T=0.159	-0.386018	1.93905e-05
rs139115930	rs2543366	chr14:76133032	0.388789	0.674582	GPATCH2L	ENSG00000089916.17	Adipose - Visceral (Omentum)	C=0.822	T=0.178	-0.166625	1.9409e-05
rs139115930	rs933621	chr14:76138415	0.366009	0.638898	GPATCH2L	ENSG00000089916.17	Nerve - Tibial	A=0.829	G=0.171	-0.145297	1.94506e-05
rs139115930	rs142084664	chr14:76124488	0.00529433	1	RP11-361H10.3	ENSG00000258454.1	Skin - Sun Exposed (Lower leg)	C=0.972	T=0.028	0.611786	1.94662e-05
rs139115930	rs11629305	chr14:76137410	0.151483	1	RP11-361H10.3	ENSG00000258454.1	Colon - Sigmoid	T=0.55	G=0.45	0.321978	1.99049e-05
rs139115930	rs8019517	chr14:76118774	0.161507	1	ESRRB	ENSG00000119715.14	Brain - Caudate (basal ganglia)	T=0.534	C=0.466	0.364737	1.99385e-05
rs139115930	rs12588719	chr14:76119937	0.160863	1	ESRRB	ENSG00000119715.14	Brain - Caudate (basal ganglia)	G=0.535	C=0.465	0.364737	1.99385e-05
rs139115930	rs61294469	chr14:76121502	0.159582	1	ESRRB	ENSG00000119715.14	Brain - Caudate (basal ganglia)	G=0.537	A=0.463	0.364737	1.99385e-05
rs139115930	rs12587923	chr14:76124235	0.160221	1	ESRRB	ENSG00000119715.14	Brain - Caudate (basal ganglia)	G=0.536	A=0.464	0.364737	1.99385e-05
rs139115930	rs11623014	chr14:76139357	0.139922	0.603651	ESRRB	ENSG00000119715.14	Prostate	T=0.325	C=0.675	0.372506	1.99875e-05
rs139115930	rs11629305	chr14:76137410	0.151483	1	RP11-361H10.3	ENSG00000258454.1	Colon - Transverse	T=0.55	G=0.45	0.3243	2.00479e-05
rs139115930	rs11621985	chr14:76142124	0.123725	0.592241	RP11-361H10.3	ENSG00000258454.1	Small Intestine - Terminal Ileum	G=0.344	T=0.656	0.462525	2.0154e-05
rs139115930	rs61979234	chr14:76138646	0.135435	0.930503	ESRRB	ENSG00000119715.14	Artery - Coronary	G=0.542	T=0.458	0.398763	2.02412e-05
rs139115930	rs59718905	chr14:76122143	0.162153	1	RP11-361H10.5	ENSG00000280078.1	Brain - Cerebellum	T=0.533	C=0.467	0.418488	2.02723e-05
rs139115930	rs2111776	chr14:76126984	0.67594	0.969875	RP11-361H10.3	ENSG00000258454.1	Skin - Sun Exposed (Lower leg)	G=0.117	T=0.883	0.340726	2.02886e-05
rs139115930	rs111990423	chr14:76127946	0.0447469	1	RP11-361H10.3	ENSG00000258454.1	Cells - Cultured fibroblasts	C=0.805	T=0.195	-0.336398	2.0293e-05
rs139115930	rs59704713	chr14:76112017	0.136824	0.532868	IFT43	ENSG00000119650.12	Testis	A=0.277	G=0.723	-0.119186	2.05537e-05
rs139115930	rs59157796	chr14:76112114	0.136824	0.532868	IFT43	ENSG00000119650.12	Testis	C=0.277	T=0.723	-0.119186	2.05537e-05
rs139115930	rs11628239	chr14:76112221	0.136824	0.532868	IFT43	ENSG00000119650.12	Testis	G=0.277	A=0.723	-0.119186	2.05537e-05
rs139115930	rs34338434	chr14:76138832	0.168959	0.925923	RP11-361H10.3	ENSG00000258454.1	Esophagus - Gastroesophageal Junction	A=0.484	G=0.516	0.308124	2.05608e-05
rs139115930	rs11159176	chr14:76128824	0.163453	1	RP11-361H10.3	ENSG00000258454.1	Spleen	A=0.531	G=0.469	0.435518	2.06552e-05
rs139115930	rs61294469	chr14:76121502	0.159582	1	RP11-361H10.3	ENSG00000258454.1	Skin - Not Sun Exposed (Suprapubic)	G=0.537	A=0.463	0.245678	2.06713e-05
rs139115930	rs12587923	chr14:76124235	0.160221	1	RP11-361H10.3	ENSG00000258454.1	Skin - Not Sun Exposed (Suprapubic)	G=0.536	A=0.464	0.245678	2.06713e-05
rs139115930	rs7143304	chr14:76129530	0.000184003	1	GPATCH2L	ENSG00000089916.17	Stomach	A=0.999	G=0.001	0.296648	2.07318e-05
rs139115930	rs2543367	chr14:76136349	0.157679	1	RP11-361H10.3	ENSG00000258454.1	Prostate	A=0.46	G=0.54	-0.375709	2.07693e-05
rs139115930	rs963221	chr14:76139455	0.380805	0.621745	RP11-361H10.3	ENSG00000258454.1	Esophagus - Mucosa	G=0.842	A=0.158	-0.315339	2.08322e-05
rs139115930	rs2591079	chr14:76140203	0.386693	0.628872	RP11-361H10.3	ENSG00000258454.1	Esophagus - Mucosa	G=0.841	A=0.159	-0.315339	2.08322e-05
rs139115930	rs17104052	chr14:76124863	0.826125	1	ESRRB	ENSG00000119715.14	Adipose - Visceral (Omentum)	A=0.817	C=0.183	-0.341316	2.09977e-05
rs139115930	rs1009908	chr14:76126621	0.826125	1	ESRRB	ENSG00000119715.14	Adipose - Visceral (Omentum)	T=0.817	C=0.183	-0.341316	2.09977e-05
rs139115930	rs34338434	chr14:76138832	0.168959	0.925923	GPATCH2L	ENSG00000089916.17	Brain - Cerebellum	A=0.484	G=0.516	-0.184764	2.11369e-05
rs139115930	rs58192397	chr14:76127347	0.163453	1	GPATCH2L	ENSG00000089916.17	Brain - Cortex	C=0.469	T=0.531	0.212299	2.12269e-05
rs139115930	rs34338434	chr14:76138832	0.168959	0.925923	GPATCH2L	ENSG00000089916.17	Artery - Tibial	A=0.484	G=0.516	-0.0943646	2.16304e-05
rs139115930	rs2591076	chr14:76135821	0.398235	0.675758	RP11-361H10.3	ENSG00000258454.1	Skin - Sun Exposed (Lower leg)	G=0.825	A=0.175	-0.287499	2.17621e-05
rs139115930	.	chr14:76136603	0.398235	0.675758	RP11-361H10.3	ENSG00000258454.1	Skin - Sun Exposed (Lower leg)	A=0.825	-=0.175	-0.287499	2.17621e-05
rs139115930	rs57954498	chr14:76137686	0.39505	0.675367	RP11-361H10.3	ENSG00000258454.1	Skin - Sun Exposed (Lower leg)	G=0.824	A=0.176	-0.287499	2.17621e-05
rs139115930	rs57267962	chr14:76104219	0.00440677	0.417487	TTLL5	ENSG00000119685.19	Pancreas	C=0.88	T=0.12	-0.393351	2.20488e-05
rs139115930	rs59718905	chr14:76122143	0.162153	1	RP11-361H10.3	ENSG00000258454.1	Esophagus - Mucosa	T=0.533	C=0.467	0.249492	2.20863e-05
rs139115930	rs34338434	chr14:76138832	0.168959	0.925923	RP11-361H10.3	ENSG00000258454.1	Muscle - Skeletal	A=0.484	G=0.516	0.208595	2.22043e-05
rs139115930	rs61294469	chr14:76121502	0.159582	1	GPATCH2L	ENSG00000089916.17	Stomach	G=0.537	A=0.463	-0.133392	2.25939e-05
rs139115930	rs12587923	chr14:76124235	0.160221	1	GPATCH2L	ENSG00000089916.17	Stomach	G=0.536	A=0.464	-0.133392	2.25939e-05
rs139115930	rs11624297	chr14:76119528	0.23407	1	RP11-361H10.3	ENSG00000258454.1	Pituitary	A=0.559	G=0.441	-0.329313	2.27446e-05
rs139115930	rs112617058	chr14:76119829	0.23407	1	RP11-361H10.3	ENSG00000258454.1	Pituitary	A=0.559	G=0.441	-0.329313	2.27446e-05
rs139115930	rs72727819	chr14:76111699	5.76945e-05	0.0846224	TGFB3	ENSG00000119699.7	Esophagus - Mucosa	C=0.958	G=0.042	-0.337429	2.29179e-05
rs139115930	rs113043655	chr14:76119702	0.896664	1	ESRRB	ENSG00000119715.14	Adipose - Visceral (Omentum)	T=0.829	C=0.171	-0.383314	2.29588e-05
rs139115930	rs57267962	chr14:76104219	0.00440677	0.417487	TTLL5	ENSG00000119685.19	Esophagus - Muscularis	C=0.88	T=0.12	-0.199733	2.30111e-05
rs139115930	rs11629423	chr14:76140880	0.17336	0.92677	GPATCH2L	ENSG00000089916.17	Muscle - Skeletal	C=0.478	G=0.522	-0.105786	2.31111e-05
rs139115930	rs11623014	chr14:76139357	0.139922	0.603651	ESRRB	ENSG00000119715.14	Breast - Mammary Tissue	T=0.325	C=0.675	0.275933	2.32764e-05
rs139115930	rs2160878	chr14:76128506	0.600026	1	ESRRB	ENSG00000119715.14	Esophagus - Muscularis	C=0.764	T=0.236	-0.273538	2.35435e-05
rs139115930	rs2543362	chr14:76128549	0.600026	1	ESRRB	ENSG00000119715.14	Esophagus - Muscularis	C=0.764	T=0.236	-0.273538	2.35435e-05
rs139115930	rs2543367	chr14:76136349	0.157679	1	RP11-361H10.3	ENSG00000258454.1	Colon - Transverse	A=0.46	G=0.54	-0.308888	2.3728e-05
rs139115930	rs57801749	chr14:76133615	0.150876	1	GPATCH2L	ENSG00000089916.17	Small Intestine - Terminal Ileum	G=0.551	T=0.449	-0.229083	2.38542e-05
rs139115930	rs12588719	chr14:76119937	0.160863	1	RP11-361H10.3	ENSG00000258454.1	Esophagus - Mucosa	G=0.535	C=0.465	0.25399	2.41311e-05
rs139115930	rs112617058	chr14:76119829	0.23407	1	RP11-361H10.3	ENSG00000258454.1	Skin - Sun Exposed (Lower leg)	A=0.559	G=0.441	-0.220339	2.43244e-05
rs139115930	rs142084664	chr14:76124488	0.00529433	1	GPATCH2L	ENSG00000089916.17	Artery - Aorta	C=0.972	T=0.028	0.425014	2.44595e-05
rs139115930	rs60934996	chr14:76121943	0.9925	1	ESRRB	ENSG00000119715.14	Artery - Tibial	T=0.843	C=0.157	-0.266498	2.45031e-05
rs139115930	rs2543347	chr14:76118284	0.0295744	0.603436	ESRRB	ENSG00000119715.14	Lung	G=0.305	A=0.695	0.260113	2.45279e-05
rs139115930	rs2591075	chr14:76133865	0.421591	0.67847	GPATCH2L	ENSG00000089916.17	Whole Blood	G=0.832	A=0.168	-0.129537	2.4711e-05
rs139115930	rs35205405	chr14:76118116	0.0292218	0.431356	ESRRB	ENSG00000119715.14	Nerve - Tibial	C=0.541	G=0.459	0.249369	2.48052e-05
rs139115930	rs1197092548	chr14:76138385	0.402025	0.643599	GPATCH2L	ENSG00000089916.17	Skin - Sun Exposed (Lower leg)	A=0.84	-=0.16	0.1504	2.48823e-05
rs139115930	rs2591082	chr14:76141897	0.386693	0.628872	ESRRB	ENSG00000119715.14	Artery - Aorta	C=0.841	T=0.159	-0.381184	2.49918e-05
rs139115930	rs7152369	chr14:76127168	0.117272	0.546941	GPATCH2L	ENSG00000089916.17	Skin - Sun Exposed (Lower leg)	G=0.932	T=0.068	0.22307	2.51343e-05
rs139115930	rs151304758	chr14:76119434	0.00646852	1	GPATCH2L	ENSG00000089916.17	Brain - Cerebellar Hemisphere	A=0.966	G=0.034	0.506893	2.55826e-05
rs139115930	rs77426997	chr14:76122685	0.00646852	1	GPATCH2L	ENSG00000089916.17	Brain - Cerebellar Hemisphere	C=0.966	A=0.034	0.506893	2.55826e-05
rs139115930	rs2591080	chr14:76140371	0.214981	0.531764	RP11-361H10.3	ENSG00000258454.1	Thyroid	C=0.877	T=0.123	-0.366407	2.56209e-05
rs139115930	rs57801749	chr14:76133615	0.150876	1	RP11-361H10.3	ENSG00000258454.1	Heart - Left Ventricle	G=0.551	T=0.449	0.27973	2.59991e-05
rs139115930	rs8019517	chr14:76118774	0.161507	1	GPATCH2L	ENSG00000089916.17	Brain - Cortex	T=0.534	C=0.466	-0.216122	2.62361e-05
rs139115930	rs12588719	chr14:76119937	0.160863	1	GPATCH2L	ENSG00000089916.17	Brain - Cortex	G=0.535	C=0.465	-0.216122	2.62361e-05
rs139115930	rs61294469	chr14:76121502	0.159582	1	GPATCH2L	ENSG00000089916.17	Brain - Cortex	G=0.537	A=0.463	-0.216122	2.62361e-05
rs139115930	rs12587923	chr14:76124235	0.160221	1	GPATCH2L	ENSG00000089916.17	Brain - Cortex	G=0.536	A=0.464	-0.216122	2.62361e-05
rs139115930	rs2543368	chr14:76138640	0.386693	0.628872	GPATCH2L	ENSG00000089916.17	Skin - Sun Exposed (Lower leg)	A=0.841	G=0.159	0.149889	2.64511e-05
rs139115930	rs7144552	chr14:76138465	0.164194	0.936683	RP11-361H10.3	ENSG00000258454.1	Skin - Sun Exposed (Lower leg)	G=0.497	C=0.503	0.230769	2.66541e-05
rs139115930	rs11629423	chr14:76140880	0.17336	0.92677	RP11-361H10.3	ENSG00000258454.1	Muscle - Skeletal	C=0.478	G=0.522	0.204988	2.7071e-05
rs139115930	rs7150419	chr14:76130364	0.152704	1	GPATCH2L	ENSG00000089916.17	Small Intestine - Terminal Ileum	T=0.548	C=0.452	-0.232281	2.72351e-05
rs139115930	rs59718905	chr14:76122143	0.162153	1	RP11-361H10.3	ENSG00000258454.1	Colon - Sigmoid	T=0.533	C=0.467	0.305811	2.73608e-05
rs139115930	rs11621985	chr14:76142124	0.123725	0.592241	ESRRB	ENSG00000119715.14	Prostate	G=0.344	T=0.656	0.362669	2.74245e-05
rs139115930	rs11629305	chr14:76137410	0.151483	1	GPATCH2L	ENSG00000089916.17	Nerve - Tibial	T=0.55	G=0.45	-0.125714	2.75986e-05
rs139115930	rs35205405	chr14:76118116	0.0292218	0.431356	GPATCH2L	ENSG00000089916.17	Adipose - Subcutaneous	C=0.541	G=0.459	-0.110553	2.79698e-05
rs139115930	rs2543348	chr14:76118413	0.204639	0.942584	RP11-361H10.5	ENSG00000280078.1	Brain - Cerebellum	A=0.555	G=0.445	-0.403754	2.79768e-05
rs139115930	rs2543367	chr14:76136349	0.157679	1	RP11-361H10.3	ENSG00000258454.1	Skin - Not Sun Exposed (Suprapubic)	A=0.46	G=0.54	-0.241916	2.81624e-05
rs139115930	rs2543351	chr14:76119091	0.0661332	1	RP11-361H10.3	ENSG00000258454.1	Adipose - Subcutaneous	G=0.263	C=0.737	0.256557	2.82732e-05
rs139115930	rs112617058	chr14:76119829	0.23407	1	RP11-361H10.3	ENSG00000258454.1	Colon - Transverse	A=0.559	G=0.441	-0.29738	2.84357e-05
rs139115930	rs34338434	chr14:76138832	0.168959	0.925923	RP11-361H10.3	ENSG00000258454.1	Esophagus - Mucosa	A=0.484	G=0.516	0.250926	2.84398e-05
rs139115930	rs57267962	chr14:76104219	0.00440677	0.417487	TTLL5	ENSG00000119685.19	Thyroid	C=0.88	T=0.12	-0.206092	2.88881e-05
rs139115930	rs2543347	chr14:76118284	0.0295744	0.603436	GPATCH2L	ENSG00000089916.17	Esophagus - Muscularis	G=0.305	A=0.695	0.119916	2.89304e-05
rs139115930	rs59361611	chr14:76128785	0.593457	1	RP11-361H10.3	ENSG00000258454.1	Artery - Tibial	T=0.762	C=0.238	-0.243141	2.90355e-05
rs139115930	rs2591078	chr14:76117432	0.0141353	0.294073	RP11-361H10.3	ENSG00000258454.1	Esophagus - Muscularis	T=0.531	C=0.469	0.255547	2.91595e-05
rs139115930	rs139115930	chr14:76122412	1	1	ESRRB	ENSG00000119715.14	Artery - Tibial	C=0.844	T=0.156	-0.26637	2.92186e-05
rs139115930	rs2014344	chr14:76123758	0.9925	1	ESRRB	ENSG00000119715.14	Artery - Tibial	C=0.843	G=0.157	-0.26637	2.92186e-05
rs139115930	rs1197092548	chr14:76138385	0.402025	0.643599	ESRRB	ENSG00000119715.14	Nerve - Tibial	A=0.84	-=0.16	-0.302444	2.92742e-05
rs139115930	rs11159176	chr14:76128824	0.163453	1	ESRRB	ENSG00000119715.14	Brain - Caudate (basal ganglia)	A=0.531	G=0.469	0.353959	2.9288e-05
rs139115930	rs2591089	chr14:76121457	0.740614	1	ESRRB	ENSG00000119715.14	Lung	A=0.8	C=0.2	-0.284978	2.94537e-05
rs139115930	rs35205405	chr14:76118116	0.0292218	0.431356	RP11-361H10.3	ENSG00000258454.1	Esophagus - Muscularis	C=0.541	G=0.459	0.258983	2.9704e-05
rs139115930	rs11621985	chr14:76142124	0.123725	0.592241	GPATCH2L	ENSG00000089916.17	Colon - Transverse	G=0.344	T=0.656	-0.105792	2.97838e-05
rs139115930	rs72727835	chr14:76138660	0.0173468	0.148336	GPATCH2L	ENSG00000089916.17	Brain - Cerebellum	G=0.873	C=0.127	0.247463	3.00035e-05
rs139115930	rs60934996	chr14:76121943	0.9925	1	GPATCH2L	ENSG00000089916.17	Skin - Sun Exposed (Lower leg)	T=0.843	C=0.157	0.157859	3.00317e-05
rs139115930	rs1197092548	chr14:76138385	0.402025	0.643599	RP11-361H10.3	ENSG00000258454.1	Spleen	A=0.84	-=0.16	-0.479788	3.0361e-05
rs139115930	rs2543368	chr14:76138640	0.386693	0.628872	RP11-361H10.3	ENSG00000258454.1	Spleen	A=0.841	G=0.159	-0.479788	3.0361e-05
rs139115930	rs1009908	chr14:76126621	0.826125	1	GPATCH2L	ENSG00000089916.17	Adipose - Subcutaneous	T=0.817	C=0.183	0.129249	3.0744e-05
rs139115930	rs61979234	chr14:76138646	0.135435	0.930503	GPATCH2L	ENSG00000089916.17	Brain - Frontal Cortex (BA9)	G=0.542	T=0.458	-0.214479	3.07563e-05
rs139115930	rs57488975	chr14:76135613	0.219113	0.500639	RP11-361H10.3	ENSG00000258454.1	Skin - Sun Exposed (Lower leg)	G=0.861	A=0.139	-0.304388	3.09533e-05
rs139115930	rs57488975	chr14:76135613	0.219113	0.500639	GPATCH2L	ENSG00000089916.17	Adipose - Visceral (Omentum)	G=0.861	A=0.139	-0.170722	3.10195e-05
rs139115930	rs2543368	chr14:76138640	0.386693	0.628872	ESRRB	ENSG00000119715.14	Nerve - Tibial	A=0.841	G=0.159	-0.297705	3.13719e-05
rs139115930	rs58263595	chr14:76124130	0.842883	1	ESRRB	ENSG00000119715.14	Adipose - Visceral (Omentum)	C=0.82	A=0.18	-0.332925	3.13732e-05
rs139115930	rs17104049	chr14:76124331	0.837236	1	ESRRB	ENSG00000119715.14	Adipose - Visceral (Omentum)	A=0.819	G=0.181	-0.332925	3.13732e-05
rs139115930	rs58521628	chr14:76124801	0.837236	1	ESRRB	ENSG00000119715.14	Adipose - Visceral (Omentum)	G=0.181	A=0.819	0.332925	3.13732e-05
rs139115930	rs8019517	chr14:76118774	0.161507	1	RP11-361H10.3	ENSG00000258454.1	Esophagus - Mucosa	T=0.534	C=0.466	0.249355	3.13911e-05
rs139115930	rs7143304	chr14:76129530	0.000184003	1	GPATCH2L	ENSG00000089916.17	Cells - Cultured fibroblasts	A=0.999	G=0.001	0.250798	3.1623e-05
rs139115930	rs2591077	chr14:76138085	0.377544	0.653433	RP11-361H10.3	ENSG00000258454.1	Skin - Sun Exposed (Lower leg)	T=0.827	C=0.173	-0.281163	3.20174e-05
rs139115930	.	chr14:76131399	0.39505	0.675367	GPATCH2L	ENSG00000089916.17	Whole Blood	G=0.176	-=0.824	0.125761	3.20809e-05
rs139115930	rs2543352	chr14:76120021	0.963027	0.992426	RP11-361H10.3	ENSG00000258454.1	Artery - Tibial	C=0.841	T=0.159	-0.296083	3.22721e-05
rs139115930	rs2543353	chr14:76120060	0.963027	0.992426	RP11-361H10.3	ENSG00000258454.1	Artery - Tibial	C=0.841	A=0.159	-0.296083	3.22721e-05
rs139115930	rs2543354	chr14:76120078	0.963027	0.992426	RP11-361H10.3	ENSG00000258454.1	Artery - Tibial	C=0.841	T=0.159	-0.296083	3.22721e-05
rs139115930	rs7152225	chr14:76127230	0.117272	0.546941	GPATCH2L	ENSG00000089916.17	Skin - Sun Exposed (Lower leg)	C=0.932	G=0.068	0.219256	3.2421e-05
rs139115930	rs58734313	chr14:76127511	0.117272	0.546941	GPATCH2L	ENSG00000089916.17	Skin - Sun Exposed (Lower leg)	T=0.932	C=0.068	0.219256	3.2421e-05
rs139115930	rs7150419	chr14:76130364	0.152704	1	GPATCH2L	ENSG00000089916.17	Brain - Cortex	T=0.548	C=0.452	-0.218844	3.25069e-05
rs139115930	rs61396363	chr14:76121191	0.631011	1	GPATCH2L	ENSG00000089916.17	Brain - Cerebellum	T=0.227	G=0.773	-0.188328	3.25467e-05
rs139115930	rs34338434	chr14:76138832	0.168959	0.925923	GPATCH2L	ENSG00000089916.17	Spleen	A=0.484	G=0.516	-0.18082	3.26878e-05
rs139115930	rs2543351	chr14:76119091	0.0661332	1	ESRRB	ENSG00000119715.14	Artery - Aorta	G=0.263	C=0.737	0.326288	3.27358e-05
rs139115930	rs2543367	chr14:76136349	0.157679	1	RP11-361H10.3	ENSG00000258454.1	Lung	A=0.46	G=0.54	-0.242939	3.27564e-05
rs139115930	rs2591082	chr14:76141897	0.386693	0.628872	GPATCH2L	ENSG00000089916.17	Esophagus - Muscularis	C=0.841	T=0.159	0.145497	3.28958e-05
rs139115930	rs17104049	chr14:76124331	0.837236	1	RP11-361H10.3	ENSG00000258454.1	Artery - Tibial	A=0.819	G=0.181	-0.270387	3.28997e-05
rs139115930	rs58521628	chr14:76124801	0.837236	1	RP11-361H10.3	ENSG00000258454.1	Artery - Tibial	G=0.181	A=0.819	0.270387	3.28997e-05
rs139115930	rs61537166	chr14:76127955	0.0113139	1	GPATCH2L	ENSG00000089916.17	Lung	C=0.942	A=0.058	0.176317	3.32553e-05
rs139115930	rs61304276	chr14:76127959	0.0113139	1	GPATCH2L	ENSG00000089916.17	Lung	G=0.942	T=0.058	0.176317	3.32553e-05
rs139115930	rs879992	chr14:76115549	0.000900004	0.0414103	GPATCH2L	ENSG00000089916.17	Esophagus - Muscularis	A=0.912	G=0.088	0.179286	3.33876e-05
rs139115930	rs57267962	chr14:76104219	0.00440677	0.417487	TTLL5	ENSG00000119685.19	Adipose - Visceral (Omentum)	C=0.88	T=0.12	-0.215077	3.34474e-05
rs139115930	rs74069314	chr14:76117816	0.0229586	0.238264	GPATCH2L	ENSG00000089916.17	Skin - Not Sun Exposed (Suprapubic)	A=0.93	C=0.07	0.21762	3.35721e-05
rs139115930	rs61979234	chr14:76138646	0.135435	0.930503	GPATCH2L	ENSG00000089916.17	Brain - Cortex	G=0.542	T=0.458	-0.216139	3.39469e-05
rs139115930	rs11629423	chr14:76140880	0.17336	0.92677	GPATCH2L	ENSG00000089916.17	Spleen	C=0.478	G=0.522	-0.17953	3.43816e-05
rs139115930	rs60107147	chr14:76134811	0.0453154	1	ESRRB	ENSG00000119715.14	Skin - Not Sun Exposed (Suprapubic)	C=0.803	T=0.197	-0.277958	3.51973e-05
rs139115930	rs2591080	chr14:76140371	0.214981	0.531764	RP11-361H10.3	ENSG00000258454.1	Pituitary	C=0.877	T=0.123	-0.487907	3.53133e-05
rs139115930	rs2111777	chr14:76127085	0.577507	1	GPATCH2L	ENSG00000089916.17	Whole Blood	A=0.757	G=0.243	0.111581	3.53494e-05
rs139115930	rs963221	chr14:76139455	0.380805	0.621745	ESRRB	ENSG00000119715.14	Skin - Not Sun Exposed (Suprapubic)	G=0.842	A=0.158	-0.301205	3.56539e-05
rs139115930	rs2591079	chr14:76140203	0.386693	0.628872	ESRRB	ENSG00000119715.14	Skin - Not Sun Exposed (Suprapubic)	G=0.841	A=0.159	-0.301205	3.56539e-05
rs139115930	rs1197092548	chr14:76138385	0.402025	0.643599	ESRRB	ENSG00000119715.14	Artery - Aorta	A=0.84	-=0.16	-0.379099	3.57364e-05
rs139115930	rs963221	chr14:76139455	0.380805	0.621745	GPATCH2L	ENSG00000089916.17	Esophagus - Muscularis	G=0.842	A=0.158	0.144831	3.57471e-05
rs139115930	rs2591079	chr14:76140203	0.386693	0.628872	GPATCH2L	ENSG00000089916.17	Esophagus - Muscularis	G=0.841	A=0.159	0.144831	3.57471e-05
rs139115930	rs58143738	chr14:76140800	0.386693	0.628872	GPATCH2L	ENSG00000089916.17	Esophagus - Muscularis	A=0.841	G=0.159	0.144831	3.57471e-05
rs139115930	rs2591081	chr14:76140979	0.386693	0.628872	GPATCH2L	ENSG00000089916.17	Esophagus - Muscularis	C=0.841	T=0.159	0.144831	3.57471e-05
rs139115930	rs2543372	chr14:76141820	0.386693	0.628872	GPATCH2L	ENSG00000089916.17	Esophagus - Muscularis	G=0.841	A=0.159	0.144831	3.57471e-05
rs139115930	rs2543373	chr14:76142126	0.386693	0.628872	GPATCH2L	ENSG00000089916.17	Esophagus - Muscularis	G=0.841	A=0.159	0.144831	3.57471e-05
rs139115930	rs8019517	chr14:76118774	0.161507	1	RP11-361H10.3	ENSG00000258454.1	Colon - Sigmoid	T=0.534	C=0.466	0.305307	3.58633e-05
rs139115930	rs12588719	chr14:76119937	0.160863	1	RP11-361H10.3	ENSG00000258454.1	Colon - Sigmoid	G=0.535	C=0.465	0.305307	3.58633e-05
rs139115930	rs61294469	chr14:76121502	0.159582	1	RP11-361H10.3	ENSG00000258454.1	Colon - Sigmoid	G=0.537	A=0.463	0.305307	3.58633e-05
rs139115930	rs12587923	chr14:76124235	0.160221	1	RP11-361H10.3	ENSG00000258454.1	Colon - Sigmoid	G=0.536	A=0.464	0.305307	3.58633e-05
rs139115930	rs11621985	chr14:76142124	0.123725	0.592241	ESRRB	ENSG00000119715.14	Adrenal Gland	G=0.344	T=0.656	0.37367	3.60228e-05
rs139115930	rs60883462	chr14:76103140	0.0595798	0.526237	IFT43	ENSG00000119650.12	Skin - Not Sun Exposed (Suprapubic)	T=0.462	C=0.538	-0.119256	3.60414e-05
rs139115930	rs933621	chr14:76138415	0.366009	0.638898	RP11-361H10.3	ENSG00000258454.1	Skin - Not Sun Exposed (Suprapubic)	A=0.829	G=0.171	-0.290646	3.62182e-05
rs139115930	rs28433751	chr14:76125122	0.0115211	1	GPATCH2L	ENSG00000089916.17	Lung	G=0.941	C=0.059	0.156336	3.63771e-05
rs139115930	rs57267962	chr14:76104219	0.00440677	0.417487	TTLL5	ENSG00000119685.19	Cells - Cultured fibroblasts	C=0.88	T=0.12	-0.149026	3.66989e-05
rs139115930	rs2543368	chr14:76138640	0.386693	0.628872	FLVCR2	ENSG00000119686.9	Skin - Sun Exposed (Lower leg)	A=0.841	G=0.159	-0.13047	3.67319e-05
rs139115930	rs61979234	chr14:76138646	0.135435	0.930503	GPATCH2L	ENSG00000089916.17	Breast - Mammary Tissue	G=0.542	T=0.458	-0.133206	3.7141e-05
rs139115930	rs60883462	chr14:76103140	0.0595798	0.526237	IFT43	ENSG00000119650.12	Adipose - Visceral (Omentum)	T=0.462	C=0.538	-0.107285	3.72037e-05
rs139115930	rs17104052	chr14:76124863	0.826125	1	ESRRB	ENSG00000119715.14	Skin - Sun Exposed (Lower leg)	A=0.817	C=0.183	-0.259607	3.82046e-05
rs139115930	rs57801749	chr14:76133615	0.150876	1	RP11-361H10.3	ENSG00000258454.1	Colon - Transverse	G=0.551	T=0.449	0.316747	3.83616e-05
rs139115930	rs61294469	chr14:76121502	0.159582	1	RP11-361H10.3	ENSG00000258454.1	Esophagus - Mucosa	G=0.537	A=0.463	0.247663	3.83881e-05
rs139115930	rs12587923	chr14:76124235	0.160221	1	RP11-361H10.3	ENSG00000258454.1	Esophagus - Mucosa	G=0.536	A=0.464	0.247663	3.83881e-05
rs139115930	rs11159176	chr14:76128824	0.163453	1	GPATCH2L	ENSG00000089916.17	Nerve - Tibial	A=0.531	G=0.469	-0.122096	3.83933e-05
rs139115930	rs2543367	chr14:76136349	0.157679	1	RP11-361H10.3	ENSG00000258454.1	Heart - Left Ventricle	A=0.46	G=0.54	-0.268908	3.88568e-05
rs139115930	rs963221	chr14:76139455	0.380805	0.621745	RP11-361H10.3	ENSG00000258454.1	Lung	G=0.842	A=0.158	-0.30819	3.88665e-05
rs139115930	rs2591079	chr14:76140203	0.386693	0.628872	RP11-361H10.3	ENSG00000258454.1	Lung	G=0.841	A=0.159	-0.30819	3.88665e-05
rs139115930	rs58143738	chr14:76140800	0.386693	0.628872	RP11-361H10.3	ENSG00000258454.1	Lung	A=0.841	G=0.159	-0.30819	3.88665e-05
rs139115930	rs2591081	chr14:76140979	0.386693	0.628872	RP11-361H10.3	ENSG00000258454.1	Lung	C=0.841	T=0.159	-0.30819	3.88665e-05
rs139115930	rs2543372	chr14:76141820	0.386693	0.628872	RP11-361H10.3	ENSG00000258454.1	Lung	G=0.841	A=0.159	-0.30819	3.88665e-05
rs139115930	rs2543373	chr14:76142126	0.386693	0.628872	RP11-361H10.3	ENSG00000258454.1	Lung	G=0.841	A=0.159	-0.30819	3.88665e-05
rs139115930	rs78752945	chr14:76132524	0.0117288	1	RP11-361H10.3	ENSG00000258454.1	Stomach	T=0.94	C=0.06	-0.678104	3.88993e-05
rs139115930	rs11623014	chr14:76139357	0.139922	0.603651	RP11-361H10.3	ENSG00000258454.1	Pancreas	T=0.325	C=0.675	0.339456	3.91583e-05
rs139115930	rs2591082	chr14:76141897	0.386693	0.628872	RP11-361H10.3	ENSG00000258454.1	Lung	C=0.841	T=0.159	-0.308087	3.94704e-05
rs139115930	rs2543348	chr14:76118413	0.204639	0.942584	RP11-361H10.3	ENSG00000258454.1	Colon - Sigmoid	A=0.555	G=0.445	-0.293955	3.94857e-05
rs139115930	rs2543350	chr14:76118891	0.909388	1	ESRRB	ENSG00000119715.14	Artery - Tibial	T=0.831	C=0.169	-0.258806	3.95302e-05
rs139115930	rs17104052	chr14:76124863	0.826125	1	GPATCH2L	ENSG00000089916.17	Adipose - Subcutaneous	A=0.817	C=0.183	0.128562	3.95934e-05
rs139115930	rs10151347	chr14:76116104	0.00188397	0.302138	GPATCH2L	ENSG00000089916.17	Esophagus - Muscularis	A=0.9	G=0.1	0.164502	3.98927e-05
rs139115930	rs2111778	chr14:76128369	0.596728	1	ESRRB	ENSG00000119715.14	Esophagus - Muscularis	A=0.763	G=0.237	-0.264072	4.02488e-05
rs139115930	rs59361611	chr14:76128785	0.593457	1	ESRRB	ENSG00000119715.14	Esophagus - Muscularis	T=0.762	C=0.238	-0.264072	4.02488e-05
rs139115930	rs7144552	chr14:76138465	0.164194	0.936683	RP11-361H10.3	ENSG00000258454.1	Esophagus - Mucosa	G=0.497	C=0.503	0.244813	4.02631e-05
rs139115930	rs2543351	chr14:76119091	0.0661332	1	RP11-361H10.3	ENSG00000258454.1	Lung	G=0.263	C=0.737	0.254617	4.03297e-05
rs139115930	rs11621985	chr14:76142124	0.123725	0.592241	ESRRB	ENSG00000119715.14	Colon - Transverse	G=0.344	T=0.656	0.254285	4.08921e-05
rs139115930	rs61979234	chr14:76138646	0.135435	0.930503	TTLL5	ENSG00000119685.19	Muscle - Skeletal	G=0.542	T=0.458	0.154647	4.09589e-05
rs139115930	rs60934996	chr14:76121943	0.9925	1	ESRRB	ENSG00000119715.14	Adipose - Visceral (Omentum)	T=0.843	C=0.157	-0.363269	4.10683e-05
rs139115930	rs139115930	chr14:76122412	1	1	ESRRB	ENSG00000119715.14	Adipose - Visceral (Omentum)	C=0.844	T=0.156	-0.363269	4.10683e-05
rs139115930	rs2014344	chr14:76123758	0.9925	1	ESRRB	ENSG00000119715.14	Adipose - Visceral (Omentum)	C=0.843	G=0.157	-0.363269	4.10683e-05
rs139115930	rs61396363	chr14:76121191	0.631011	1	GPATCH2L	ENSG00000089916.17	Stomach	T=0.227	G=0.773	-0.164499	4.11075e-05
rs139115930	.	chr14:76131399	0.39505	0.675367	RP11-361H10.3	ENSG00000258454.1	Thyroid	G=0.176	-=0.824	0.287938	4.11199e-05
rs139115930	rs78752945	chr14:76132524	0.0117288	1	ESRRB	ENSG00000119715.14	Lung	T=0.94	C=0.06	-0.483496	4.13856e-05
rs139115930	rs59718905	chr14:76122143	0.162153	1	RP11-361H10.3	ENSG00000258454.1	Spleen	T=0.533	C=0.467	0.399969	4.14812e-05
rs139115930	rs58192397	chr14:76127347	0.163453	1	RP11-361H10.3	ENSG00000258454.1	Skin - Not Sun Exposed (Suprapubic)	C=0.469	T=0.531	-0.230621	4.17737e-05
rs139115930	rs145798603	chr14:76141336	0.0093574	0.893206	RP11-361H10.3	ENSG00000258454.1	Cells - Cultured fibroblasts	C=0.94	T=0.06	-0.513662	4.185e-05
rs139115930	rs61288416	chr14:76104518	0.102571	0.518009	IFT43	ENSG00000119650.12	Testis	T=0.326	C=0.674	-0.11058	4.19843e-05
rs139115930	rs2543366	chr14:76133032	0.388789	0.674582	FLVCR2	ENSG00000119686.9	Skin - Sun Exposed (Lower leg)	C=0.822	T=0.178	-0.126131	4.22841e-05
rs139115930	rs2591080	chr14:76140371	0.214981	0.531764	ESRRB	ENSG00000119715.14	Nerve - Tibial	C=0.877	T=0.123	-0.361175	4.26218e-05
rs139115930	rs11624297	chr14:76119528	0.23407	1	RP11-361H10.3	ENSG00000258454.1	Colon - Transverse	A=0.559	G=0.441	-0.291499	4.26604e-05
rs139115930	rs73304587	chr14:76130691	0.0453154	1	RP11-361H10.3	ENSG00000258454.1	Cells - Cultured fibroblasts	T=0.803	C=0.197	-0.322706	4.30663e-05
rs139115930	rs17104049	chr14:76124331	0.837236	1	GPATCH2L	ENSG00000089916.17	Adipose - Subcutaneous	A=0.819	G=0.181	0.12831	4.31879e-05
rs139115930	rs58521628	chr14:76124801	0.837236	1	GPATCH2L	ENSG00000089916.17	Adipose - Subcutaneous	G=0.181	A=0.819	-0.12831	4.31879e-05
rs139115930	rs1197092548	chr14:76138385	0.402025	0.643599	GPATCH2L	ENSG00000089916.17	Whole Blood	A=0.84	-=0.16	-0.122423	4.32975e-05
rs139115930	rs7150419	chr14:76130364	0.152704	1	GPATCH2L	ENSG00000089916.17	Nerve - Tibial	T=0.548	C=0.452	-0.12269	4.34458e-05
rs139115930	rs2543365	chr14:76130426	0.401456	0.676148	ESRRB	ENSG00000119715.14	Lung	C=0.826	G=0.174	-0.304979	4.38147e-05
rs139115930	rs77423803	chr14:76129946	0.00607551	1	GPATCH2L	ENSG00000089916.17	Brain - Cerebellar Hemisphere	T=0.968	A=0.032	0.514224	4.41296e-05
rs139115930	rs76520171	chr14:76129950	0.00607551	1	GPATCH2L	ENSG00000089916.17	Brain - Cerebellar Hemisphere	G=0.968	A=0.032	0.514224	4.41296e-05
rs139115930	rs77975808	chr14:76130139	0.00607551	1	GPATCH2L	ENSG00000089916.17	Brain - Cerebellar Hemisphere	C=0.968	T=0.032	0.514224	4.41296e-05
rs139115930	rs75529755	chr14:76138677	0.00607551	1	GPATCH2L	ENSG00000089916.17	Brain - Cerebellar Hemisphere	G=0.968	A=0.032	0.514224	4.41296e-05
rs139115930	rs12588719	chr14:76119937	0.160863	1	RP11-361H10.3	ENSG00000258454.1	Spleen	G=0.535	C=0.465	0.408333	4.42471e-05
rs139115930	rs61294469	chr14:76121502	0.159582	1	RP11-361H10.3	ENSG00000258454.1	Spleen	G=0.537	A=0.463	0.408333	4.42471e-05
rs139115930	rs12587923	chr14:76124235	0.160221	1	RP11-361H10.3	ENSG00000258454.1	Spleen	G=0.536	A=0.464	0.408333	4.42471e-05
rs139115930	rs57267962	chr14:76104219	0.00440677	0.417487	TTLL5	ENSG00000119685.19	Lung	C=0.88	T=0.12	-0.226768	4.4478e-05
rs139115930	rs2543355	chr14:76120492	0.0136176	1	GPATCH2L	ENSG00000089916.17	Esophagus - Mucosa	T=0.069	C=0.931	-0.183727	4.45053e-05
rs139115930	rs2543348	chr14:76118413	0.204639	0.942584	ESRRB	ENSG00000119715.14	Spleen	A=0.555	G=0.445	-0.31591	4.45837e-05
rs139115930	rs58143738	chr14:76140800	0.386693	0.628872	ESRRB	ENSG00000119715.14	Skin - Not Sun Exposed (Suprapubic)	A=0.841	G=0.159	-0.296372	4.49538e-05
rs139115930	rs2591081	chr14:76140979	0.386693	0.628872	ESRRB	ENSG00000119715.14	Skin - Not Sun Exposed (Suprapubic)	C=0.841	T=0.159	-0.296372	4.49538e-05
rs139115930	rs2543372	chr14:76141820	0.386693	0.628872	ESRRB	ENSG00000119715.14	Skin - Not Sun Exposed (Suprapubic)	G=0.841	A=0.159	-0.296372	4.49538e-05
rs139115930	rs2543373	chr14:76142126	0.386693	0.628872	ESRRB	ENSG00000119715.14	Skin - Not Sun Exposed (Suprapubic)	G=0.841	A=0.159	-0.296372	4.49538e-05
rs139115930	rs60107147	chr14:76134811	0.0453154	1	RP11-361H10.3	ENSG00000258454.1	Thyroid	C=0.803	T=0.197	-0.276417	4.50632e-05
rs139115930	rs7143304	chr14:76129530	0.000184003	1	GPATCH2L	ENSG00000089916.17	Thyroid	A=0.999	G=0.001	0.258989	4.50812e-05
rs139115930	rs1009908	chr14:76126621	0.826125	1	ESRRB	ENSG00000119715.14	Artery - Tibial	T=0.817	C=0.183	-0.235255	4.57375e-05
rs139115930	rs35205405	chr14:76118116	0.0292218	0.431356	ESRRB	ENSG00000119715.14	Lung	C=0.541	G=0.459	0.240376	4.61603e-05
rs139115930	rs2591080	chr14:76140371	0.214981	0.531764	GPATCH2L	ENSG00000089916.17	Whole Blood	C=0.877	T=0.123	-0.148226	4.68096e-05
rs139115930	rs59572675	chr14:76132385	0.39505	0.675367	RP11-361H10.3	ENSG00000258454.1	Skin - Sun Exposed (Lower leg)	C=0.176	T=0.824	0.274699	4.76219e-05
rs139115930	rs963221	chr14:76139455	0.380805	0.621745	RP11-361H10.3	ENSG00000258454.1	Spleen	G=0.842	A=0.158	-0.474164	4.77885e-05
rs139115930	rs2591079	chr14:76140203	0.386693	0.628872	RP11-361H10.3	ENSG00000258454.1	Spleen	G=0.841	A=0.159	-0.474164	4.77885e-05
rs139115930	rs1197092548	chr14:76138385	0.402025	0.643599	RP11-361H10.3	ENSG00000258454.1	Skin - Not Sun Exposed (Suprapubic)	A=0.84	-=0.16	-0.303621	4.81143e-05
rs139115930	rs57267962	chr14:76104219	0.00440677	0.417487	FLVCR2	ENSG00000119686.9	Cells - Cultured fibroblasts	C=0.88	T=0.12	0.231678	4.824e-05
rs139115930	rs58143738	chr14:76140800	0.386693	0.628872	RP11-361H10.3	ENSG00000258454.1	Spleen	A=0.841	G=0.159	-0.474868	4.82651e-05
rs139115930	rs2591081	chr14:76140979	0.386693	0.628872	RP11-361H10.3	ENSG00000258454.1	Spleen	C=0.841	T=0.159	-0.474868	4.82651e-05
rs139115930	rs2543372	chr14:76141820	0.386693	0.628872	RP11-361H10.3	ENSG00000258454.1	Spleen	G=0.841	A=0.159	-0.474868	4.82651e-05
rs139115930	rs2591082	chr14:76141897	0.386693	0.628872	RP11-361H10.3	ENSG00000258454.1	Spleen	C=0.841	T=0.159	-0.474868	4.82651e-05
rs139115930	rs2543373	chr14:76142126	0.386693	0.628872	RP11-361H10.3	ENSG00000258454.1	Spleen	G=0.841	A=0.159	-0.474868	4.82651e-05
rs139115930	rs75205057	chr14:76117806	0.0229692	0.245958	GPATCH2L	ENSG00000089916.17	Skin - Not Sun Exposed (Suprapubic)	C=0.934	T=0.066	0.215856	4.83202e-05
rs139115930	rs73304587	chr14:76130691	0.0453154	1	RP11-361H10.3	ENSG00000258454.1	Artery - Aorta	T=0.803	C=0.197	-0.330667	4.87887e-05
rs139115930	rs2543368	chr14:76138640	0.386693	0.628872	RP11-361H10.3	ENSG00000258454.1	Esophagus - Mucosa	A=0.841	G=0.159	-0.30136	4.89222e-05
rs139115930	rs2543355	chr14:76120492	0.0136176	1	GPATCH2L	ENSG00000089916.17	Adipose - Visceral (Omentum)	T=0.069	C=0.931	-0.206891	4.90179e-05
rs139115930	rs1009908	chr14:76126621	0.826125	1	ESRRB	ENSG00000119715.14	Skin - Sun Exposed (Lower leg)	T=0.817	C=0.183	-0.254057	4.91334e-05
rs139115930	rs11629423	chr14:76140880	0.17336	0.92677	ESRRB	ENSG00000119715.14	Colon - Transverse	C=0.478	G=0.522	0.262656	4.92568e-05
rs139115930	rs74069314	chr14:76117816	0.0229586	0.238264	GPATCH2L	ENSG00000089916.17	Adipose - Subcutaneous	A=0.93	C=0.07	0.174876	4.92653e-05
rs139115930	rs2543367	chr14:76136349	0.157679	1	RP11-361H10.3	ENSG00000258454.1	Esophagus - Mucosa	A=0.46	G=0.54	-0.238224	4.94931e-05
rs139115930	rs2543351	chr14:76119091	0.0661332	1	ESRRB	ENSG00000119715.14	Pancreas	G=0.263	C=0.737	0.371943	4.9509e-05
rs139115930	rs963221	chr14:76139455	0.380805	0.621745	RP11-361H10.3	ENSG00000258454.1	Pituitary	G=0.842	A=0.158	-0.403741	4.98628e-05
rs139115930	rs2591079	chr14:76140203	0.386693	0.628872	RP11-361H10.3	ENSG00000258454.1	Pituitary	G=0.841	A=0.159	-0.403741	4.98628e-05
rs139115930	rs58143738	chr14:76140800	0.386693	0.628872	RP11-361H10.3	ENSG00000258454.1	Pituitary	A=0.841	G=0.159	-0.403741	4.98628e-05
rs139115930	rs2591081	chr14:76140979	0.386693	0.628872	RP11-361H10.3	ENSG00000258454.1	Pituitary	C=0.841	T=0.159	-0.403741	4.98628e-05
rs139115930	rs2543372	chr14:76141820	0.386693	0.628872	RP11-361H10.3	ENSG00000258454.1	Pituitary	G=0.841	A=0.159	-0.403741	4.98628e-05
rs139115930	rs2591082	chr14:76141897	0.386693	0.628872	RP11-361H10.3	ENSG00000258454.1	Pituitary	C=0.841	T=0.159	-0.403741	4.98628e-05
rs139115930	rs2543373	chr14:76142126	0.386693	0.628872	RP11-361H10.3	ENSG00000258454.1	Pituitary	G=0.841	A=0.159	-0.403741	4.98628e-05
rs139115930	rs2543369	chr14:76140063	0.29555	0.877321	RP11-361H10.3	ENSG00000258454.1	Artery - Tibial	G=0.675	C=0.325	-0.213556	5.01246e-05
rs139115930	rs58995840	chr14:76140452	0.29555	0.877321	RP11-361H10.3	ENSG00000258454.1	Artery - Tibial	G=0.675	T=0.325	-0.213556	5.01246e-05
rs139115930	rs2543348	chr14:76118413	0.204639	0.942584	RP11-361H10.3	ENSG00000258454.1	Heart - Atrial Appendage	A=0.555	G=0.445	-0.279263	5.02938e-05
rs139115930	rs61979234	chr14:76138646	0.135435	0.930503	RP11-361H10.3	ENSG00000258454.1	Lung	G=0.542	T=0.458	0.24449	5.0348e-05
rs139115930	rs57488975	chr14:76135613	0.219113	0.500639	FLVCR2	ENSG00000119686.9	Skin - Sun Exposed (Lower leg)	G=0.861	A=0.139	-0.135791	5.06201e-05
rs139115930	rs2591082	chr14:76141897	0.386693	0.628872	ESRRB	ENSG00000119715.14	Skin - Not Sun Exposed (Suprapubic)	C=0.841	T=0.159	-0.294606	5.0622e-05
rs139115930	rs2543368	chr14:76138640	0.386693	0.628872	ESRRB	ENSG00000119715.14	Artery - Aorta	A=0.841	G=0.159	-0.369857	5.06723e-05
rs139115930	rs11159176	chr14:76128824	0.163453	1	RP11-361H10.3	ENSG00000258454.1	Colon - Sigmoid	A=0.531	G=0.469	0.304081	5.12105e-05
rs139115930	rs71431122	chr14:76103301	5.93767e-05	0.145648	GPATCH2L	ENSG00000089916.17	Heart - Atrial Appendage	C=0.985	T=0.015	-0.363307	5.1388e-05
rs139115930	rs2543365	chr14:76130426	0.401456	0.676148	RP11-361H10.3	ENSG00000258454.1	Skin - Sun Exposed (Lower leg)	C=0.826	G=0.174	-0.274094	5.16809e-05
rs139115930	rs34338434	chr14:76138832	0.168959	0.925923	GPATCH2L	ENSG00000089916.17	Muscle - Skeletal	A=0.484	G=0.516	-0.101939	5.17267e-05
rs139115930	rs1009908	chr14:76126621	0.826125	1	TTLL5	ENSG00000119685.19	Lung	T=0.817	C=0.183	-0.17583	5.23407e-05
rs139115930	rs1107196	chr14:76139905	0.0182737	0.153626	RP11-293M10.6	ENSG00000259319.1	Pancreas	T=0.875	C=0.125	0.349464	5.23476e-05
rs139115930	rs2591089	chr14:76121457	0.740614	1	TTLL5	ENSG00000119685.19	Lung	A=0.8	C=0.2	-0.169873	5.24613e-05
rs139115930	rs2111778	chr14:76128369	0.596728	1	RP11-361H10.3	ENSG00000258454.1	Artery - Tibial	A=0.763	G=0.237	-0.23639	5.28986e-05
rs139115930	rs112617058	chr14:76119829	0.23407	1	RP11-361H10.3	ENSG00000258454.1	Heart - Atrial Appendage	A=0.559	G=0.441	-0.272353	5.38947e-05
rs139115930	rs149138566	chr14:76103933	0.00143156	0.210051	RP11-950C14.7	ENSG00000259138.1	Skin - Not Sun Exposed (Suprapubic)	C=0.994	T=0.006	-0.97443	5.47016e-05
rs139115930	rs2591078	chr14:76117432	0.0141353	0.294073	ESRRB	ENSG00000119715.14	Esophagus - Muscularis	T=0.531	C=0.469	0.236688	5.51594e-05
rs139115930	rs2591075	chr14:76133865	0.421591	0.67847	RP11-361H10.3	ENSG00000258454.1	Lung	G=0.832	A=0.168	-0.306413	5.5595e-05
rs139115930	rs11629423	chr14:76140880	0.17336	0.92677	GPATCH2L	ENSG00000089916.17	Brain - Cerebellum	C=0.478	G=0.522	-0.177309	5.5629e-05
rs139115930	rs2254581	chr14:76130361	0.401456	0.676148	ESRRB	ENSG00000119715.14	Lung	G=0.826	C=0.174	-0.301112	5.56968e-05
rs139115930	rs58192397	chr14:76127347	0.163453	1	GPATCH2L	ENSG00000089916.17	Artery - Tibial	C=0.469	T=0.531	0.0876069	5.62062e-05
rs139115930	rs1197092548	chr14:76138385	0.402025	0.643599	ESRRB	ENSG00000119715.14	Skin - Not Sun Exposed (Suprapubic)	A=0.84	-=0.16	-0.294169	5.67516e-05
rs139115930	rs1107196	chr14:76139905	0.0182737	0.153626	GPATCH2L	ENSG00000089916.17	Brain - Cerebellum	T=0.875	C=0.125	0.244615	5.68029e-05
rs139115930	rs35205405	chr14:76118116	0.0292218	0.431356	ESRRB	ENSG00000119715.14	Artery - Aorta	C=0.541	G=0.459	0.291395	5.70427e-05
rs139115930	rs11629423	chr14:76140880	0.17336	0.92677	ESRRB	ENSG00000119715.14	Spleen	C=0.478	G=0.522	0.329414	5.77061e-05
rs139115930	rs2111777	chr14:76127085	0.577507	1	GPATCH2L	ENSG00000089916.17	Artery - Tibial	A=0.757	G=0.243	0.0975891	5.87714e-05
rs139115930	rs142084664	chr14:76124488	0.00529433	1	GPATCH2L	ENSG00000089916.17	Lung	C=0.972	T=0.028	0.224941	5.93021e-05
rs139115930	rs963221	chr14:76139455	0.380805	0.621745	RP11-361H10.3	ENSG00000258454.1	Colon - Sigmoid	G=0.842	A=0.158	-0.407352	5.94764e-05
rs139115930	rs2591079	chr14:76140203	0.386693	0.628872	RP11-361H10.3	ENSG00000258454.1	Colon - Sigmoid	G=0.841	A=0.159	-0.407352	5.94764e-05
rs139115930	rs34338434	chr14:76138832	0.168959	0.925923	GPATCH2L	ENSG00000089916.17	Brain - Cerebellar Hemisphere	A=0.484	G=0.516	-0.166958	5.95597e-05
rs139115930	rs2543368	chr14:76138640	0.386693	0.628872	RP11-361H10.3	ENSG00000258454.1	Skin - Not Sun Exposed (Suprapubic)	A=0.841	G=0.159	-0.299616	5.96663e-05
rs139115930	rs60302577	chr14:76125596	0.0113139	1	GPATCH2L	ENSG00000089916.17	Lung	G=0.942	A=0.058	0.169612	5.98943e-05
rs139115930	rs61979234	chr14:76138646	0.135435	0.930503	RP11-361H10.3	ENSG00000258454.1	Skin - Sun Exposed (Lower leg)	G=0.542	T=0.458	0.221006	6.00215e-05
rs139115930	rs11624350	chr14:76119498	0.176202	0.965149	RP11-270M14.4	ENSG00000259103.1	Testis	G=0.966	A=0.034	0.482871	6.04352e-05
rs139115930	rs1197092548	chr14:76138385	0.402025	0.643599	FLVCR2	ENSG00000119686.9	Skin - Sun Exposed (Lower leg)	A=0.84	-=0.16	-0.126872	6.05013e-05
rs139115930	rs2254581	chr14:76130361	0.401456	0.676148	GPATCH2L	ENSG00000089916.17	Whole Blood	G=0.826	C=0.174	-0.121197	6.05367e-05
rs139115930	rs2254581	chr14:76130361	0.401456	0.676148	ESRRB	ENSG00000119715.14	Adipose - Subcutaneous	G=0.826	C=0.174	-0.226926	6.05535e-05
rs139115930	rs35205405	chr14:76118116	0.0292218	0.431356	ESRRB	ENSG00000119715.14	Skin - Not Sun Exposed (Suprapubic)	C=0.541	G=0.459	0.232524	6.07129e-05
rs139115930	rs58263595	chr14:76124130	0.842883	1	GPATCH2L	ENSG00000089916.17	Adipose - Subcutaneous	C=0.82	A=0.18	0.126204	6.11044e-05
rs139115930	rs17104052	chr14:76124863	0.826125	1	ESRRB	ENSG00000119715.14	Artery - Tibial	A=0.817	C=0.183	-0.233029	6.11843e-05
rs139115930	rs2543365	chr14:76130426	0.401456	0.676148	ESRRB	ENSG00000119715.14	Adipose - Subcutaneous	C=0.826	G=0.174	-0.225994	6.24545e-05
rs139115930	rs11159176	chr14:76128824	0.163453	1	RP11-361H10.3	ENSG00000258454.1	Esophagus - Mucosa	A=0.531	G=0.469	0.244642	6.28415e-05
rs139115930	rs75205057	chr14:76117806	0.0229692	0.245958	GPATCH2L	ENSG00000089916.17	Nerve - Tibial	C=0.934	T=0.066	0.193528	6.31008e-05
rs139115930	rs58192397	chr14:76127347	0.163453	1	RP11-361H10.3	ENSG00000258454.1	Esophagus - Mucosa	C=0.469	T=0.531	-0.23554	6.32145e-05
rs139115930	rs2591076	chr14:76135821	0.398235	0.675758	RP11-361H10.3	ENSG00000258454.1	Nerve - Tibial	G=0.825	A=0.175	-0.278201	6.33263e-05
rs139115930	.	chr14:76136603	0.398235	0.675758	RP11-361H10.3	ENSG00000258454.1	Nerve - Tibial	A=0.825	-=0.175	-0.278201	6.33263e-05
rs139115930	rs57954498	chr14:76137686	0.39505	0.675367	RP11-361H10.3	ENSG00000258454.1	Nerve - Tibial	G=0.824	A=0.176	-0.278201	6.33263e-05
rs139115930	rs2591077	chr14:76138085	0.377544	0.653433	RP11-361H10.3	ENSG00000258454.1	Nerve - Tibial	T=0.827	C=0.173	-0.278201	6.33263e-05
rs139115930	rs2111777	chr14:76127085	0.577507	1	GPATCH2L	ENSG00000089916.17	Esophagus - Mucosa	A=0.757	G=0.243	0.137222	6.45028e-05
rs139115930	rs2591077	chr14:76138085	0.377544	0.653433	GPATCH2L	ENSG00000089916.17	Whole Blood	T=0.827	C=0.173	-0.119378	6.49856e-05
rs139115930	rs2543368	chr14:76138640	0.386693	0.628872	GPATCH2L	ENSG00000089916.17	Esophagus - Muscularis	A=0.841	G=0.159	0.140107	6.54242e-05
rs139115930	rs2543365	chr14:76130426	0.401456	0.676148	GPATCH2L	ENSG00000089916.17	Whole Blood	C=0.826	G=0.174	-0.120363	6.65912e-05
rs139115930	rs1197092548	chr14:76138385	0.402025	0.643599	RP11-361H10.3	ENSG00000258454.1	Esophagus - Mucosa	A=0.84	-=0.16	-0.297878	6.68204e-05
rs139115930	rs112400482	chr14:76138084	0.00223248	1	RP11-361H10.3	ENSG00000258454.1	Lung	A=0.988	G=0.012	-0.701705	6.72002e-05
rs139115930	rs113894924	chr14:76141454	0.00223248	1	RP11-361H10.3	ENSG00000258454.1	Lung	A=0.988	G=0.012	-0.701705	6.72002e-05
rs139115930	rs2591080	chr14:76140371	0.214981	0.531764	ESRRB	ENSG00000119715.14	Artery - Tibial	C=0.877	T=0.123	-0.298082	6.77648e-05
rs139115930	rs58263595	chr14:76124130	0.842883	1	RP11-361H10.3	ENSG00000258454.1	Artery - Tibial	C=0.82	A=0.18	-0.260182	6.77883e-05
rs139115930	rs2543368	chr14:76138640	0.386693	0.628872	ESRRB	ENSG00000119715.14	Skin - Not Sun Exposed (Suprapubic)	A=0.841	G=0.159	-0.290712	6.83802e-05
rs139115930	rs60934996	chr14:76121943	0.9925	1	TTLL5	ENSG00000119685.19	Lung	T=0.843	C=0.157	-0.185547	6.83848e-05
rs139115930	rs35205405	chr14:76118116	0.0292218	0.431356	RP11-361H10.3	ENSG00000258454.1	Artery - Aorta	C=0.541	G=0.459	0.279933	6.92718e-05
rs139115930	rs2254581	chr14:76130361	0.401456	0.676148	RP11-361H10.3	ENSG00000258454.1	Skin - Sun Exposed (Lower leg)	G=0.826	C=0.174	-0.269257	6.95107e-05
rs139115930	rs139115930	chr14:76122412	1	1	GPATCH2L	ENSG00000089916.17	Skin - Sun Exposed (Lower leg)	C=0.844	T=0.156	0.151949	7.00387e-05
rs139115930	rs2014344	chr14:76123758	0.9925	1	GPATCH2L	ENSG00000089916.17	Skin - Sun Exposed (Lower leg)	C=0.843	G=0.157	0.151949	7.00387e-05
rs139115930	rs111990423	chr14:76127946	0.0447469	1	ESRRB	ENSG00000119715.14	Skin - Not Sun Exposed (Suprapubic)	C=0.805	T=0.195	-0.271598	7.05246e-05
rs139115930	rs57801749	chr14:76133615	0.150876	1	GPATCH2L	ENSG00000089916.17	Nerve - Tibial	G=0.551	T=0.449	-0.119476	7.105e-05
rs139115930	rs2591077	chr14:76138085	0.377544	0.653433	RP11-361H10.3	ENSG00000258454.1	Thyroid	T=0.827	C=0.173	-0.282127	7.14801e-05
rs139115930	rs61294469	chr14:76121502	0.159582	1	GPATCH2L	ENSG00000089916.17	Nerve - Tibial	G=0.537	A=0.463	-0.117013	7.16735e-05
rs139115930	rs12587923	chr14:76124235	0.160221	1	GPATCH2L	ENSG00000089916.17	Nerve - Tibial	G=0.536	A=0.464	-0.117013	7.16735e-05
rs139115930	rs2254581	chr14:76130361	0.401456	0.676148	RP11-361H10.3	ENSG00000258454.1	Nerve - Tibial	G=0.826	C=0.174	-0.276066	7.17345e-05
rs139115930	rs2543365	chr14:76130426	0.401456	0.676148	RP11-361H10.3	ENSG00000258454.1	Nerve - Tibial	C=0.826	G=0.174	-0.275913	7.17947e-05
rs139115930	rs2591076	chr14:76135821	0.398235	0.675758	ESRRB	ENSG00000119715.14	Lung	G=0.825	A=0.175	-0.296964	7.21461e-05
rs139115930	.	chr14:76136603	0.398235	0.675758	ESRRB	ENSG00000119715.14	Lung	A=0.825	-=0.175	-0.296964	7.21461e-05
rs139115930	rs57954498	chr14:76137686	0.39505	0.675367	ESRRB	ENSG00000119715.14	Lung	G=0.824	A=0.176	-0.296964	7.21461e-05
rs139115930	rs2543352	chr14:76120021	0.963027	0.992426	TTLL5	ENSG00000119685.19	Lung	C=0.841	T=0.159	-0.188914	7.28607e-05
rs139115930	rs2543353	chr14:76120060	0.963027	0.992426	TTLL5	ENSG00000119685.19	Lung	C=0.841	A=0.159	-0.188914	7.28607e-05
rs139115930	rs2543354	chr14:76120078	0.963027	0.992426	TTLL5	ENSG00000119685.19	Lung	C=0.841	T=0.159	-0.188914	7.28607e-05
rs139115930	rs2111776	chr14:76126984	0.67594	0.969875	ESRRB	ENSG00000119715.14	Skin - Sun Exposed (Lower leg)	G=0.117	T=0.883	0.292601	7.33172e-05
rs139115930	rs73304587	chr14:76130691	0.0453154	1	RP11-361H10.3	ENSG00000258454.1	Thyroid	T=0.803	C=0.197	-0.268024	7.5492e-05
rs139115930	.	chr14:76126247	0.697956	1	ESRRB	ENSG00000119715.14	Adipose - Visceral (Omentum)	A=0.886	-=0.114	-0.384122	7.57841e-05
rs139115930	rs58143738	chr14:76140800	0.386693	0.628872	GPATCH2L	ENSG00000089916.17	Whole Blood	A=0.841	G=0.159	-0.118217	7.589e-05
rs139115930	rs2591081	chr14:76140979	0.386693	0.628872	GPATCH2L	ENSG00000089916.17	Whole Blood	C=0.841	T=0.159	-0.118217	7.589e-05
rs139115930	rs2543372	chr14:76141820	0.386693	0.628872	GPATCH2L	ENSG00000089916.17	Whole Blood	G=0.841	A=0.159	-0.118217	7.589e-05
rs139115930	rs2591082	chr14:76141897	0.386693	0.628872	GPATCH2L	ENSG00000089916.17	Whole Blood	C=0.841	T=0.159	-0.118217	7.589e-05
rs139115930	rs2543373	chr14:76142126	0.386693	0.628872	GPATCH2L	ENSG00000089916.17	Whole Blood	G=0.841	A=0.159	-0.118217	7.589e-05
rs139115930	rs57267962	chr14:76104219	0.00440677	0.417487	TTLL5	ENSG00000119685.19	Artery - Tibial	C=0.88	T=0.12	-0.208481	7.7682e-05
rs139115930	rs2111776	chr14:76126984	0.67594	0.969875	ESRRB	ENSG00000119715.14	Artery - Aorta	G=0.117	T=0.883	0.442487	7.80423e-05
rs139115930	rs963221	chr14:76139455	0.380805	0.621745	GPATCH2L	ENSG00000089916.17	Whole Blood	G=0.842	A=0.158	-0.118072	7.89899e-05
rs139115930	rs2591079	chr14:76140203	0.386693	0.628872	GPATCH2L	ENSG00000089916.17	Whole Blood	G=0.841	A=0.159	-0.118072	7.89899e-05
rs139115930	rs2591080	chr14:76140371	0.214981	0.531764	RP11-361H10.3	ENSG00000258454.1	Lung	C=0.877	T=0.123	-0.3676	7.89958e-05
rs139115930	rs112367700	chr14:76119854	0.0115211	1	GPATCH2L	ENSG00000089916.17	Lung	A=0.941	T=0.059	0.168828	7.93061e-05
rs139115930	rs73304555	chr14:76123247	0.0113139	1	GPATCH2L	ENSG00000089916.17	Lung	C=0.942	T=0.058	0.168828	7.93061e-05
rs139115930	rs58263595	chr14:76124130	0.842883	1	ESRRB	ENSG00000119715.14	Skin - Sun Exposed (Lower leg)	C=0.82	A=0.18	-0.249466	7.94393e-05
rs139115930	rs11159176	chr14:76128824	0.163453	1	GPATCH2L	ENSG00000089916.17	Artery - Tibial	A=0.531	G=0.469	-0.0890792	7.97095e-05
rs139115930	rs113043655	chr14:76119702	0.896664	1	GPATCH2L	ENSG00000089916.17	Skin - Sun Exposed (Lower leg)	T=0.829	C=0.171	0.149052	7.98773e-05
rs139115930	rs59572675	chr14:76132385	0.39505	0.675367	GPATCH2L	ENSG00000089916.17	Whole Blood	C=0.176	T=0.824	0.118794	8.04186e-05
rs139115930	rs61396363	chr14:76121191	0.631011	1	GPATCH2L	ENSG00000089916.17	Cells - Cultured fibroblasts	T=0.227	G=0.773	-0.114356	8.07156e-05
rs139115930	rs2543352	chr14:76120021	0.963027	0.992426	ESRRB	ENSG00000119715.14	Esophagus - Muscularis	C=0.841	T=0.159	-0.316612	8.08263e-05
rs139115930	rs2543353	chr14:76120060	0.963027	0.992426	ESRRB	ENSG00000119715.14	Esophagus - Muscularis	C=0.841	A=0.159	-0.316612	8.08263e-05
rs139115930	rs2543354	chr14:76120078	0.963027	0.992426	ESRRB	ENSG00000119715.14	Esophagus - Muscularis	C=0.841	T=0.159	-0.316612	8.08263e-05
rs139115930	rs78752945	chr14:76132524	0.0117288	1	ESRRB	ENSG00000119715.14	Nerve - Tibial	T=0.94	C=0.06	-0.459168	8.11546e-05
rs139115930	rs2543352	chr14:76120021	0.963027	0.992426	ESRRB	ENSG00000119715.14	Skin - Sun Exposed (Lower leg)	C=0.841	T=0.159	-0.26607	8.16798e-05
rs139115930	rs2543353	chr14:76120060	0.963027	0.992426	ESRRB	ENSG00000119715.14	Skin - Sun Exposed (Lower leg)	C=0.841	A=0.159	-0.26607	8.16798e-05
rs139115930	rs2543354	chr14:76120078	0.963027	0.992426	ESRRB	ENSG00000119715.14	Skin - Sun Exposed (Lower leg)	C=0.841	T=0.159	-0.26607	8.16798e-05
rs139115930	rs1566746526	chr14:76105803	9.68018e-06	0.00551068	RP11-293M10.6	ENSG00000259319.1	Artery - Tibial	TTG=0.944	-=0.056	-0.663288	8.22457e-05
rs139115930	rs1107196	chr14:76139905	0.0182737	0.153626	GPATCH2L	ENSG00000089916.17	Muscle - Skeletal	T=0.875	C=0.125	0.136357	8.27634e-05
rs139115930	rs963221	chr14:76139455	0.380805	0.621745	FLVCR2	ENSG00000119686.9	Skin - Sun Exposed (Lower leg)	G=0.842	A=0.158	-0.124066	8.30936e-05
rs139115930	rs2591079	chr14:76140203	0.386693	0.628872	FLVCR2	ENSG00000119686.9	Skin - Sun Exposed (Lower leg)	G=0.841	A=0.159	-0.124066	8.30936e-05
rs139115930	rs2591089	chr14:76121457	0.740614	1	ESRRB	ENSG00000119715.14	Artery - Tibial	A=0.8	C=0.2	-0.22675	8.4711e-05
rs139115930	rs113043655	chr14:76119702	0.896664	1	ESRRB	ENSG00000119715.14	Skin - Sun Exposed (Lower leg)	T=0.829	C=0.171	-0.264456	8.57171e-05
rs139115930	rs59572675	chr14:76132385	0.39505	0.675367	RP11-361H10.3	ENSG00000258454.1	Nerve - Tibial	C=0.176	T=0.824	0.272788	8.66325e-05
rs139115930	rs2543348	chr14:76118413	0.204639	0.942584	GPATCH2L	ENSG00000089916.17	Skin - Not Sun Exposed (Suprapubic)	A=0.555	G=0.445	0.119945	8.78827e-05
rs139115930	rs78752945	chr14:76132524	0.0117288	1	RP11-361H10.3	ENSG00000258454.1	Cells - Cultured fibroblasts	T=0.94	C=0.06	-0.510029	8.83025e-05
rs139115930	rs11624350	chr14:76119498	0.176202	0.965149	ESRRB	ENSG00000119715.14	Nerve - Tibial	G=0.966	A=0.034	-0.781416	9.01365e-05
rs139115930	rs2543365	chr14:76130426	0.401456	0.676148	RP11-361H10.3	ENSG00000258454.1	Thyroid	C=0.826	G=0.174	-0.277512	9.08554e-05
rs139115930	rs2543369	chr14:76140063	0.29555	0.877321	ESRRB	ENSG00000119715.14	Adipose - Subcutaneous	G=0.675	C=0.325	-0.178192	9.10314e-05
rs139115930	rs58995840	chr14:76140452	0.29555	0.877321	ESRRB	ENSG00000119715.14	Adipose - Subcutaneous	G=0.675	T=0.325	-0.178192	9.10314e-05
rs139115930	rs2591077	chr14:76138085	0.377544	0.653433	ESRRB	ENSG00000119715.14	Artery - Tibial	T=0.827	C=0.173	-0.236359	9.12273e-05
rs139115930	rs17104049	chr14:76124331	0.837236	1	ESRRB	ENSG00000119715.14	Skin - Sun Exposed (Lower leg)	A=0.819	G=0.181	-0.246804	9.18456e-05
rs139115930	rs58521628	chr14:76124801	0.837236	1	ESRRB	ENSG00000119715.14	Skin - Sun Exposed (Lower leg)	G=0.181	A=0.819	0.246804	9.18456e-05
rs139115930	rs2543369	chr14:76140063	0.29555	0.877321	ESRRB	ENSG00000119715.14	Esophagus - Muscularis	G=0.675	C=0.325	-0.237421	9.19922e-05
rs139115930	rs58995840	chr14:76140452	0.29555	0.877321	ESRRB	ENSG00000119715.14	Esophagus - Muscularis	G=0.675	T=0.325	-0.237421	9.19922e-05
rs139115930	rs78752945	chr14:76132524	0.0117288	1	GPATCH2L	ENSG00000089916.17	Esophagus - Muscularis	T=0.94	C=0.06	-0.219741	9.20841e-05
rs139115930	rs11621985	chr14:76142124	0.123725	0.592241	GPATCH2L	ENSG00000089916.17	Adipose - Subcutaneous	G=0.344	T=0.656	-0.100149	9.23655e-05
rs139115930	rs9635178	chr14:76102572	0.00469578	0.426959	TTLL5	ENSG00000119685.19	Artery - Tibial	G=0.878	A=0.122	-0.214525	9.2539e-05
rs139115930	rs2591076	chr14:76135821	0.398235	0.675758	GPATCH2L	ENSG00000089916.17	Whole Blood	G=0.825	A=0.175	-0.11812	9.26144e-05
rs139115930	.	chr14:76136603	0.398235	0.675758	GPATCH2L	ENSG00000089916.17	Whole Blood	A=0.825	-=0.175	-0.11812	9.26144e-05
rs139115930	rs57954498	chr14:76137686	0.39505	0.675367	GPATCH2L	ENSG00000089916.17	Whole Blood	G=0.824	A=0.176	-0.11812	9.26144e-05
rs139115930	rs55988314	chr14:76108852	0.00111233	0.0466133	GPATCH2L	ENSG00000089916.17	Esophagus - Muscularis	C=0.914	T=0.086	0.170177	9.48032e-05
rs139115930	rs2591082	chr14:76141897	0.386693	0.628872	FLVCR2	ENSG00000119686.9	Skin - Sun Exposed (Lower leg)	C=0.841	T=0.159	-0.122866	9.62519e-05
rs139115930	rs145798603	chr14:76141336	0.0093574	0.893206	GPATCH2L	ENSG00000089916.17	Esophagus - Muscularis	C=0.94	T=0.06	-0.210015	9.72476e-05
rs139115930	rs1009908	chr14:76126621	0.826125	1	RP11-361H10.3	ENSG00000258454.1	Artery - Tibial	T=0.817	C=0.183	-0.250159	9.7347e-05
rs139115930	rs12588719	chr14:76119937	0.160863	1	GPATCH2L	ENSG00000089916.17	Nerve - Tibial	G=0.535	C=0.465	-0.115145	9.80603e-05
rs139115930	rs2160878	chr14:76128506	0.600026	1	ESRRB	ENSG00000119715.14	Adipose - Subcutaneous	C=0.764	T=0.236	-0.190455	9.86228e-05
rs139115930	rs2543362	chr14:76128549	0.600026	1	ESRRB	ENSG00000119715.14	Adipose - Subcutaneous	C=0.764	T=0.236	-0.190455	9.86228e-05
rs139115930	rs58143738	chr14:76140800	0.386693	0.628872	FLVCR2	ENSG00000119686.9	Skin - Sun Exposed (Lower leg)	A=0.841	G=0.159	-0.122586	9.89805e-05
rs139115930	rs2591081	chr14:76140979	0.386693	0.628872	FLVCR2	ENSG00000119686.9	Skin - Sun Exposed (Lower leg)	C=0.841	T=0.159	-0.122586	9.89805e-05
rs139115930	rs2543372	chr14:76141820	0.386693	0.628872	FLVCR2	ENSG00000119686.9	Skin - Sun Exposed (Lower leg)	G=0.841	A=0.159	-0.122586	9.89805e-05
rs139115930	rs2543373	chr14:76142126	0.386693	0.628872	FLVCR2	ENSG00000119686.9	Skin - Sun Exposed (Lower leg)	G=0.841	A=0.159	-0.122586	9.89805e-05
rs139115930	rs11629305	chr14:76137410	0.151483	1	GPATCH2L	ENSG00000089916.17	Artery - Tibial	T=0.55	G=0.45	-0.08828	9.92663e-05
rs139115930	rs2591076	chr14:76135821	0.398235	0.675758	RP11-361H10.3	ENSG00000258454.1	Thyroid	G=0.825	A=0.175	-0.276894	0.000100241
rs139115930	.	chr14:76136603	0.398235	0.675758	RP11-361H10.3	ENSG00000258454.1	Thyroid	A=0.825	-=0.175	-0.276894	0.000100241
rs139115930	rs57954498	chr14:76137686	0.39505	0.675367	RP11-361H10.3	ENSG00000258454.1	Thyroid	G=0.824	A=0.176	-0.276894	0.000100241
rs139115930	rs113043655	chr14:76119702	0.896664	1	ESRRB	ENSG00000119715.14	Esophagus - Muscularis	T=0.829	C=0.171	-0.310163	0.000104264
rs139115930	rs9635178	chr14:76102572	0.00469578	0.426959	TTLL5	ENSG00000119685.19	Nerve - Tibial	G=0.878	A=0.122	-0.274293	0.00010444
rs139115930	rs1197092548	chr14:76138385	0.402025	0.643599	GPATCH2L	ENSG00000089916.17	Esophagus - Muscularis	A=0.84	-=0.16	0.136999	0.00010487
rs139115930	rs8019517	chr14:76118774	0.161507	1	GPATCH2L	ENSG00000089916.17	Nerve - Tibial	T=0.534	C=0.466	-0.114414	0.000109146
rs139115930	.	chr14:76131399	0.39505	0.675367	ESRRB	ENSG00000119715.14	Adipose - Subcutaneous	G=0.176	-=0.824	0.215794	0.000109244
rs139115930	rs7143304	chr14:76129530	0.000184003	1	GPATCH2L	ENSG00000089916.17	Skin - Not Sun Exposed (Suprapubic)	A=0.999	G=0.001	0.317533	0.000112104
rs139115930	rs2543352	chr14:76120021	0.963027	0.992426	GPATCH2L	ENSG00000089916.17	Skin - Sun Exposed (Lower leg)	C=0.841	T=0.159	0.146334	0.000113692
rs139115930	rs2543353	chr14:76120060	0.963027	0.992426	GPATCH2L	ENSG00000089916.17	Skin - Sun Exposed (Lower leg)	C=0.841	A=0.159	0.146334	0.000113692
rs139115930	rs2543354	chr14:76120078	0.963027	0.992426	GPATCH2L	ENSG00000089916.17	Skin - Sun Exposed (Lower leg)	C=0.841	T=0.159	0.146334	0.000113692
rs139115930	rs35205405	chr14:76118116	0.0292218	0.431356	ESRRB	ENSG00000119715.14	Adipose - Subcutaneous	C=0.541	G=0.459	0.17698	0.000114618
rs139115930	rs7150419	chr14:76130364	0.152704	1	RP11-361H10.3	ENSG00000258454.1	Skin - Sun Exposed (Lower leg)	T=0.548	C=0.452	0.214438	0.000115982
rs139115930	rs145798603	chr14:76141336	0.0093574	0.893206	ESRRB	ENSG00000119715.14	Nerve - Tibial	C=0.94	T=0.06	-0.447617	0.000119364
rs139115930	rs6574271	chr14:76114312	0.0348218	0.471821	TTLL5	ENSG00000119685.19	Artery - Tibial	T=0.542	C=0.458	0.124976	0.000119545
rs139115930	rs57267962	chr14:76104219	0.00440677	0.417487	TTLL5	ENSG00000119685.19	Adipose - Subcutaneous	C=0.88	T=0.12	-0.207142	0.000122306
[truncated: 18 more rows]
