# Supplementary material for: Maternal and Parent-of-Origin Gene–Environment Effects on the Etiology of Orofacial Clefting
Source: Genes (Basel). 2025 Feb 4;16(2):195. doi: 10.3390/genes16020195 (PMC11855025; doi:10.3390/genes16020195)
Supplement: Supplementary file 1 [file genes-16-00195-s001.zip › SupplementaryTable S5.xlsx]

## Sheet: SupplementaryTable5
Query	GWAS Trait	PMID	RS Number	Position (GRCh38)	Alleles	R2	D'	Risk Allele	Effect Size (95% CI)	Beta or OR	P-value
rs1437897	Multiple sclerosis (age of onset)	19010793	rs1437898	chr2:132989057	A=0.379, C=0.621	0.120291	0.40481	0.4	NA	NA	8e-06
rs1437897	Hypertrophic cardiomyopathy (sarcomere positive)	33495597	rs189654928	chr2:133019719	C=0.981, T=0.019	0.0430191	1	0.98867	1.014	0.65-1.38	6e-08
rs12729671	Cannabis use (age at onset)	25987507	rs181704351	chr1:69682183	C=0.998, T=0.002	0.00625482	1	NR	0.46	0.28-0.64	5e-06
rs12729671	Chemoradiation-induced hearing loss in nasopharyngeal carcinoma	37062025	rs12729671	chr1:69682599	C=0.758, T=0.242	1	1	NR	1.87	NA	9e-06
rs139115930	Declining hemoglobin trajectory in blood donors	33491795	rs11624297	chr14:76119528	A=0.559, G=0.441	0.23407	1	0.428	0.72	0.63-0.83	3e-06
rs139115930	Chronic obstructive pulmonary disease liability (machine learning-based score)	37069358	rs2543358	chr14:76123028	A=0.179, T=0.821	0.848593	1	NR	0.0209523	0.015-0.026	7e-14
rs139115930	Lung function (FEV1/FVC)	36914875	rs2543358	chr14:76123028	A=0.179, T=0.821	0.848593	1	0.166	6.625	NA	3e-11
rs139115930	Lung function (FEV1/FVC)	30595370	rs1009908	chr14:76126621	C=0.183, T=0.817	0.826125	1	NR	NA	NA	3e-15
rs139115930	Adolescent idiopathic scoliosis	30019117	rs7153959	chr14:76127511	C=0.068, T=0.932	0.117272	0.546941	NR	NA	NA	9e-33
rs139115930	Hemoglobin	34594039	rs2543369	chr14:76140063	C=0.325, G=0.675	0.29555	0.877321	NR	0.0111	0.0078-0.0144	9e-11
rs139115930	Hematocrit	34594039	rs2543369	chr14:76140063	C=0.325, G=0.675	0.29555	0.877321	NR	0.0101	0.0068-0.0134	9e-09
